# Supplementary material for: 2,6-Bis(2,4-dichloro­benzyl­idene)cyclo­hexa­none
Source: Acta Crystallogr Sect E Struct Rep Online. 2008 Jul 31;64(Pt 8):o1626. doi: 10.1107/S1600536808023003 (PMC2962235; doi:10.1107/S1600536808023003)
Supplement: Supplementary file 1 [file e-64-o1626-sup1.cif]

##############################################################################
###                                                                        ###
###        Electronic paper (Acta Crystallographica Section E)             ###
###                                                                        ###
##############################################################################
#                                                                            #
# This CIF contains the data in a paper accepted for publication in Acta     #
# Crystallographica Section E. It conforms to the requirements of Notes      #
# for Authors for Section E, and has been peer reviewed under the auspices   #
# of the IUCr Commission on Journals.                                        #
#                                                                            #
# Full details of the Crystallographic Information File format               #
# are given in the paper "The Crystallographic Information File (CIF):       #
# a New Standard Archive File for Crystallography" by S. R. Hall, F. H.      #
# Allen and I. D. Brown [Acta Cryst. (1991), A47, 655-685].                  #
#                                                                            #
# The current version of the core CIF dictionary is obtainable from          #
# ftp://ftp.iucr.org/pub/cif_core.dic. The current version number is 2.4.    #
#                                                                            #
# Software is freely available for graphical display of the structure(s) in  #
# this CIF.  For information consult the CIF home page http://www.iucr.org/  #
# cif/home.html                                                              #
#                                                                            #
# This file may be used for bona fide research purposes within the           #
# scientific community so long as proper attribution is given to the journal # 
# article from which it was obtained.                                        #
#                                                                            #
##############################################################################
                                             
data_I
_audit_creation_method     SHELXL97
_chemical_name_systematic
;
2,6-Bis(2,4-dichlorobenzylidene)cyclohexanone
;
_chemical_name_common     ?
_chemical_formula_moiety     'C20 H14 Cl4 O'
_chemical_formula_sum     'C20 H14 Cl4 O'
_chemical_formula_iupac     'C20 H14 Cl4 O'
_chemical_formula_weight     412.11
_chemical_melting_point     ?
_symmetry_cell_setting     orthorhombic
_symmetry_space_group_name_H-M     'P b c a'
_symmetry_space_group_name_Hall     '-P 2ac 2ab'
loop_
    _symmetry_equiv_pos_as_xyz
    'x, y, z'
    '-x+1/2, -y, z+1/2'
    'x+1/2, -y+1/2, -z'
    '-x, y+1/2, -z+1/2'
    '-x, -y, -z'
    'x-1/2, y, -z-1/2'
    '-x-1/2, y-1/2, z'
    'x, -y-1/2, z-1/2'
_cell_length_a     14.469(2)
_cell_length_b     8.0602(12)
_cell_length_c     31.554(4)
_cell_angle_alpha     90.00
_cell_angle_beta     90.00
_cell_angle_gamma     90.00
_cell_volume     3679.9(9)
_cell_formula_units_Z     8
_cell_measurement_reflns_used     ?
_cell_measurement_theta_min     ?
_cell_measurement_theta_max     ?
_cell_measurement_temperature     293(2)
_exptl_crystal_description     bar
_exptl_crystal_colour     yellow
_exptl_crystal_size_max     0.20
_exptl_crystal_size_mid     0.15
_exptl_crystal_size_min     0.10
_exptl_crystal_density_diffrn     1.488
_exptl_crystal_density_meas     ?
_exptl_crystal_density_method     'not measured'
_exptl_crystal_F_000     1680
_exptl_absorpt_coefficient_mu     0.649
_exptl_absorpt_correction_type     multi-scan
_exptl_absorpt_process_details     '(SADABS; Bruker, 1997)'
_exptl_absorpt_correction_T_min     0.8812
_exptl_absorpt_correction_T_max     0.9380
_exptl_special_details
;
;
_diffrn_ambient_temperature     293(2)
_diffrn_radiation_type     MoK\a
_diffrn_radiation_wavelength     0.71073
_diffrn_radiation_source     'fine-focus sealed tube'
_diffrn_radiation_monochromator     graphite
_diffrn_measurement_device_type     'Bruker SMART CCD area-detector'
_diffrn_measurement_method     '\f and \w'
_diffrn_detector_area_resol_mean     ?
_diffrn_reflns_number     21985
_diffrn_reflns_av_R_equivalents     0.0532
_diffrn_reflns_av_sigmaI/netI     0.0475
_diffrn_reflns_theta_min     1.29
_diffrn_reflns_theta_max     28.41
_diffrn_reflns_theta_full     28.41
_diffrn_measured_fraction_theta_max     0.987
_diffrn_measured_fraction_theta_full     0.987
_diffrn_reflns_limit_h_min     -19
_diffrn_reflns_limit_h_max     18
_diffrn_reflns_limit_k_min     -10
_diffrn_reflns_limit_k_max     10
_diffrn_reflns_limit_l_min     -19
_diffrn_reflns_limit_l_max     42
_diffrn_standards_number     ?
_diffrn_standards_interval_count     ?
_diffrn_standards_interval_time     ?
_diffrn_standards_decay_%     ?
_refine_special_details
;
Refinement of <i>F</i>^2^ against ALL reflections. The weighted <i>R</i>-factor
<i>wR</i> and goodness of fit <i>S</i> are based on <i>F</i>^2^, conventional
<i>R</i>-factors <i>R</i> are based on <i>F</i>, with <i>F</i> set to zero for
negative <i>F</i>^2^. The threshold expression of <i>F</i>^2^ >
\s(<i>F</i>^2^) is used only for calculating <i>R</i>-factors(gt) <i>etc</i>.
and is not relevant to the choice of reflections for refinement.
<i>R</i>-factors based on <i>F</i>^2^ are statistically about twice as large
as those based on <i>F</i>, and <i>R</i>- factors based on ALL data will be
even larger.
;
_reflns_number_total     4570
_reflns_number_gt     2735
_reflns_threshold_expression     I>2\s(I)
_refine_ls_structure_factor_coef     Fsqd
_refine_ls_matrix_type     full
_refine_ls_R_factor_all     0.0981
_refine_ls_R_factor_gt     0.0495
_refine_ls_wR_factor_gt     0.1011
_refine_ls_wR_factor_ref     0.1176
_refine_ls_goodness_of_fit_ref     1.030
_refine_ls_restrained_S_all     1.030
_refine_ls_number_reflns     4570
_refine_ls_number_parameters     226
_refine_ls_number_restraints     0
_refine_ls_hydrogen_treatment     constr
_refine_ls_weighting_scheme     calc
_refine_ls_weighting_details
       'calc w = 1/[\s^2^(Fo^2^)+(0.0381P)^2^+1.6278P] where P=(Fo^2^+2Fc^2^)/3'
_atom_sites_solution_hydrogens     geom
_atom_sites_solution_primary     direct
_atom_sites_solution_secondary     difmap
_refine_ls_shift/su_max     0.001
_refine_ls_shift/su_mean     0.000
_refine_diff_density_max     0.238
_refine_diff_density_min     -0.279
_refine_ls_extinction_method     none
_refine_ls_extinction_coef     ?
loop_
    _atom_type_symbol
    _atom_type_description
    _atom_type_scat_dispersion_real
    _atom_type_scat_dispersion_imag
    _atom_type_scat_source
    'C' 'C' 0.0033 0.0016
                         'International Tables Vol C Tables 4.2.6.8 and 6.1.1.4'
    'H' 'H' 0.0000 0.0000
                         'International Tables Vol C Tables 4.2.6.8 and 6.1.1.4'
    'O' 'O' 0.0106 0.0060
                         'International Tables Vol C Tables 4.2.6.8 and 6.1.1.4'
    'Cl' 'Cl' 0.1484 0.1585
                         'International Tables Vol C Tables 4.2.6.8 and 6.1.1.4'
_computing_data_collection     'SMART (Bruker, 1997)'
_computing_cell_refinement     'SMART (Bruker, 1997)'
_computing_data_reduction     'SAINT (Bruker, 1997)'
_computing_structure_solution     'SHELXS97 (Sheldrick, 2008)'
_computing_structure_refinement     'SHELXL97 (Sheldrick, 2008)'
_computing_molecular_graphics     'SHELXTL (Sheldrick, 2008)'
_computing_publication_material     'SHELXTL (Sheldrick, 2008)'
loop_
    _atom_site_type_symbol
    _atom_site_label
    _atom_site_fract_x
    _atom_site_fract_y
    _atom_site_fract_z
    _atom_site_U_iso_or_equiv
    _atom_site_adp_type
    _atom_site_calc_flag
    _atom_site_refinement_flags
    _atom_site_occupancy
    _atom_site_disorder_assembly
    _atom_site_disorder_group
    Cl Cl1 -0.37152(7) 0.07869(15) -0.49524(3) 0.1044(4) Uani d . 1 . .
    Cl Cl2 -0.51233(4) 0.04759(9) -0.33808(2) 0.05594(19) Uani d . 1 . .
    Cl Cl3 0.06595(6) 0.60906(12) -0.04572(3) 0.0852(3) Uani d . 1 . .
    Cl Cl4 -0.21635(6) 0.20911(12) -0.08713(2) 0.0825(3) Uani d . 1 . .
    O O1 -0.36351(10) 0.3253(2) -0.22630(5) 0.0557(5) Uani d . 1 . .
    C C1 -0.42738(15) 0.1234(3) -0.37207(8) 0.0468(6) Uani d . 1 . .
    C C2 -0.43315(18) 0.0787(4) -0.41435(8) 0.0578(7) Uani d . 1 . .
    H H2A -0.4804 0.0098 -0.4238 0.069 Uiso calc R 1 . .
    C C3 -0.36783(19) 0.1381(4) -0.44228(9) 0.0635(8) Uani d . 1 . .
    C C4 -0.29917(19) 0.2442(4) -0.42879(9) 0.0663(8) Uani d . 1 . .
    H H4A -0.2572 0.2881 -0.4481 0.080 Uiso calc R 1 . .
    C C5 -0.29343(17) 0.2844(4) -0.38653(9) 0.0592(7) Uani d . 1 . .
    H H5A -0.2465 0.3550 -0.3776 0.071 Uiso calc R 1 . .
    C C6 -0.35581(16) 0.2229(3) -0.35643(8) 0.0466(6) Uani d . 1 . .
    C C7 -0.34846(15) 0.2620(3) -0.31106(8) 0.0461(6) Uani d . 1 . .
    H H7A -0.4041 0.2752 -0.2967 0.055 Uiso calc R 1 . .
    C C8 -0.27162(14) 0.2811(3) -0.28761(8) 0.0419(6) Uani d . 1 . .
    C C9 -0.17413(14) 0.2600(3) -0.30424(8) 0.0499(6) Uani d . 1 . .
    H H9A -0.1571 0.3581 -0.3202 0.060 Uiso calc R 1 . .
    H H9B -0.1727 0.1661 -0.3235 0.060 Uiso calc R 1 . .
    C C10 -0.10328(15) 0.2324(3) -0.26939(8) 0.0502(6) Uani d . 1 . .
    H H10A -0.1142 0.1261 -0.2559 0.060 Uiso calc R 1 . .
    H H10B -0.0417 0.2310 -0.2815 0.060 Uiso calc R 1 . .
    C C11 -0.11002(15) 0.3693(3) -0.23677(8) 0.0457(6) Uani d . 1 . .
    H H11A -0.0612 0.3563 -0.2160 0.055 Uiso calc R 1 . .
    H H11B -0.1020 0.4760 -0.2505 0.055 Uiso calc R 1 . .
    C C12 -0.20266(14) 0.3642(3) -0.21491(8) 0.0412(5) Uani d . 1 . .
    C C13 -0.28552(15) 0.3230(3) -0.24158(7) 0.0423(6) Uani d . 1 . .
    C C14 -0.21556(16) 0.3858(3) -0.17333(8) 0.0466(6) Uani d . 1 . .
    H H14A -0.2751 0.3680 -0.1632 0.056 Uiso calc R 1 . .
    C C15 -0.14545(15) 0.4349(3) -0.14198(8) 0.0443(6) Uani d . 1 . .
    C C16 -0.08247(16) 0.5614(3) -0.15088(8) 0.0512(6) Uani d . 1 . .
    H H16A -0.0840 0.6112 -0.1775 0.061 Uiso calc R 1 . .
    C C17 -0.01834(18) 0.6150(3) -0.12186(8) 0.0554(7) Uani d . 1 . .
    H H17A 0.0227 0.6995 -0.1288 0.067 Uiso calc R 1 . .
    C C18 -0.01524(17) 0.5426(3) -0.08242(8) 0.0539(7) Uani d . 1 . .
    C C19 -0.07653(18) 0.4177(3) -0.07173(8) 0.0555(7) Uani d . 1 . .
    H H19A -0.0746 0.3691 -0.0450 0.067 Uiso calc R 1 . .
    C C20 -0.14056(17) 0.3665(3) -0.10137(8) 0.0490(6) Uani d . 1 . .
loop_
    _atom_site_aniso_label
    _atom_site_aniso_U_11
    _atom_site_aniso_U_22
    _atom_site_aniso_U_33
    _atom_site_aniso_U_12
    _atom_site_aniso_U_13
    _atom_site_aniso_U_23
    Cl1 0.1071(7) 0.1580(10) 0.0482(5) -0.0068(7) 0.0000(5) -0.0108(5)
    Cl2 0.0381(3) 0.0687(4) 0.0610(4) -0.0027(3) 0.0010(3) 0.0002(3)
    Cl3 0.0747(5) 0.1149(7) 0.0660(5) -0.0291(5) -0.0131(4) -0.0144(5)
    Cl4 0.0959(6) 0.0945(6) 0.0572(5) -0.0482(5) -0.0024(4) 0.0122(4)
    O1 0.0313(9) 0.0847(14) 0.0509(10) -0.0009(8) 0.0073(8) 0.0041(10)
    C1 0.0355(13) 0.0554(16) 0.0497(15) 0.0080(11) -0.0013(11) 0.0045(12)
    C2 0.0506(16) 0.0682(19) 0.0546(17) 0.0054(13) -0.0080(13) -0.0023(14)
    C3 0.0559(17) 0.090(2) 0.0445(15) 0.0099(16) -0.0043(14) -0.0017(15)
    C4 0.0524(16) 0.093(2) 0.0531(17) 0.0033(16) 0.0063(14) 0.0141(16)
    C5 0.0459(15) 0.077(2) 0.0549(17) -0.0076(13) -0.0001(13) 0.0080(15)
    C6 0.0355(12) 0.0555(15) 0.0488(15) 0.0069(11) -0.0019(11) 0.0027(12)
    C7 0.0335(12) 0.0547(15) 0.0501(15) 0.0002(10) 0.0026(11) 0.0034(12)
    C8 0.0331(12) 0.0459(14) 0.0468(14) -0.0012(10) 0.0041(10) 0.0056(11)
    C9 0.0331(12) 0.0648(17) 0.0517(15) -0.0026(11) 0.0061(11) -0.0020(13)
    C10 0.0318(12) 0.0576(16) 0.0612(16) 0.0049(11) 0.0045(12) -0.0007(13)
    C11 0.0316(12) 0.0537(15) 0.0518(15) -0.0006(11) -0.0006(11) 0.0023(12)
    C12 0.0327(12) 0.0436(14) 0.0473(14) 0.0007(10) 0.0024(11) 0.0048(11)
    C13 0.0331(12) 0.0458(14) 0.0481(14) 0.0018(10) 0.0034(11) 0.0096(11)
    C14 0.0340(12) 0.0552(15) 0.0507(15) -0.0003(11) 0.0016(11) 0.0050(12)
    C15 0.0370(12) 0.0527(15) 0.0431(14) 0.0021(11) 0.0027(11) -0.0019(12)
    C16 0.0490(14) 0.0575(16) 0.0471(15) -0.0007(12) 0.0020(12) 0.0047(13)
    C17 0.0513(15) 0.0566(17) 0.0583(17) -0.0101(13) 0.0042(13) -0.0005(14)
    C18 0.0484(14) 0.0633(17) 0.0499(16) -0.0018(13) -0.0033(12) -0.0111(14)
    C19 0.0629(17) 0.0642(18) 0.0393(14) -0.0059(14) -0.0008(12) -0.0001(13)
    C20 0.0487(14) 0.0513(16) 0.0469(15) -0.0062(12) 0.0052(12) -0.0013(12)
_geom_special_details
;
All e.s.d.'s (except the e.s.d. in the dihedral angle between two l.s. planes)
are estimated using the full covariance matrix. The cell e.s.d.'s are taken
into account individually in the estimation of e.s.d.'s in distances, angles
and torsion angles; correlations between e.s.d.'s in cell parameters are only
used when they are defined by crystal symmetry. An approximate (isotropic)
treatment of cell e.s.d.'s is used for estimating e.s.d.'s involving l.s.
planes.
;
loop_
    _geom_bond_atom_site_label_1
    _geom_bond_atom_site_label_2
    _geom_bond_site_symmetry_2
    _geom_bond_distance
    _geom_bond_publ_flag
    Cl1 C3 . 1.739(3) ?
    Cl2 C1 . 1.742(2) ?
    Cl3 C18 . 1.735(3) ?
    Cl4 C20 . 1.736(3) ?
    O1 C13 . 1.227(2) ?
    C1 C2 . 1.384(3) ?
    C1 C6 . 1.400(3) ?
    C2 C3 . 1.378(4) ?
    C2 H2A . 0.9300 ?
    C3 C4 . 1.378(4) ?
    C4 C5 . 1.375(4) ?
    C4 H4A . 0.9300 ?
    C5 C6 . 1.401(3) ?
    C5 H5A . 0.9300 ?
    C6 C7 . 1.470(3) ?
    C7 C8 . 1.345(3) ?
    C7 H7A . 0.9300 ?
    C8 C13 . 1.504(3) ?
    C8 C9 . 1.515(3) ?
    C9 C10 . 1.520(3) ?
    C9 H9A . 0.9700 ?
    C9 H9B . 0.9700 ?
    C10 C11 . 1.512(3) ?
    C10 H10A . 0.9700 ?
    C10 H10B . 0.9700 ?
    C11 C12 . 1.508(3) ?
    C11 H11A . 0.9700 ?
    C11 H11B . 0.9700 ?
    C12 C14 . 1.337(3) ?
    C12 C13 . 1.502(3) ?
    C14 C15 . 1.471(3) ?
    C14 H14A . 0.9300 ?
    C15 C16 . 1.396(3) ?
    C15 C20 . 1.397(3) ?
    C16 C17 . 1.373(3) ?
    C16 H16A . 0.9300 ?
    C17 C18 . 1.375(4) ?
    C17 H17A . 0.9300 ?
    C18 C19 . 1.383(4) ?
    C19 C20 . 1.380(3) ?
    C19 H19A . 0.9300 ?
loop_
    _geom_angle_atom_site_label_1
    _geom_angle_atom_site_label_2
    _geom_angle_atom_site_label_3
    _geom_angle_site_symmetry_1
    _geom_angle_site_symmetry_3
    _geom_angle
    _geom_angle_publ_flag
    C2 C1 C6 . . 122.2(2) ?
    C2 C1 Cl2 . . 117.4(2) ?
    C6 C1 Cl2 . . 120.4(2) ?
    C3 C2 C1 . . 119.0(3) ?
    C3 C2 H2A . . 120.5 ?
    C1 C2 H2A . . 120.5 ?
    C2 C3 C4 . . 120.8(3) ?
    C2 C3 Cl1 . . 119.9(2) ?
    C4 C3 Cl1 . . 119.3(2) ?
    C5 C4 C3 . . 119.3(3) ?
    C5 C4 H4A . . 120.3 ?
    C3 C4 H4A . . 120.3 ?
    C4 C5 C6 . . 122.4(3) ?
    C4 C5 H5A . . 118.8 ?
    C6 C5 H5A . . 118.8 ?
    C1 C6 C5 . . 116.1(2) ?
    C1 C6 C7 . . 121.3(2) ?
    C5 C6 C7 . . 122.5(2) ?
    C8 C7 C6 . . 128.4(2) ?
    C8 C7 H7A . . 115.8 ?
    C6 C7 H7A . . 115.8 ?
    C7 C8 C13 . . 116.5(2) ?
    C7 C8 C9 . . 124.5(2) ?
    C13 C8 C9 . . 118.96(19) ?
    C8 C9 C10 . . 113.2(2) ?
    C8 C9 H9A . . 108.9 ?
    C10 C9 H9A . . 108.9 ?
    C8 C9 H9B . . 108.9 ?
    C10 C9 H9B . . 108.9 ?
    H9A C9 H9B . . 107.8 ?
    C11 C10 C9 . . 110.0(2) ?
    C11 C10 H10A . . 109.7 ?
    C9 C10 H10A . . 109.7 ?
    C11 C10 H10B . . 109.7 ?
    C9 C10 H10B . . 109.7 ?
    H10A C10 H10B . . 108.2 ?
    C12 C11 C10 . . 110.4(2) ?
    C12 C11 H11A . . 109.6 ?
    C10 C11 H11A . . 109.6 ?
    C12 C11 H11B . . 109.6 ?
    C10 C11 H11B . . 109.6 ?
    H11A C11 H11B . . 108.1 ?
    C14 C12 C13 . . 117.9(2) ?
    C14 C12 C11 . . 124.7(2) ?
    C13 C12 C11 . . 117.3(2) ?
    O1 C13 C12 . . 120.7(2) ?
    O1 C13 C8 . . 120.4(2) ?
    C12 C13 C8 . . 118.93(19) ?
    C12 C14 C15 . . 126.8(2) ?
    C12 C14 H14A . . 116.6 ?
    C15 C14 H14A . . 116.6 ?
    C16 C15 C20 . . 116.1(2) ?
    C16 C15 C14 . . 120.7(2) ?
    C20 C15 C14 . . 123.1(2) ?
    C17 C16 C15 . . 122.5(2) ?
    C17 C16 H16A . . 118.8 ?
    C15 C16 H16A . . 118.8 ?
    C16 C17 C18 . . 119.5(2) ?
    C16 C17 H17A . . 120.3 ?
    C18 C17 H17A . . 120.3 ?
    C17 C18 C19 . . 120.6(2) ?
    C17 C18 Cl3 . . 119.7(2) ?
    C19 C18 Cl3 . . 119.8(2) ?
    C20 C19 C18 . . 118.9(2) ?
    C20 C19 H19A . . 120.6 ?
    C18 C19 H19A . . 120.6 ?
    C19 C20 C15 . . 122.5(2) ?
    C19 C20 Cl4 . . 117.9(2) ?
    C15 C20 Cl4 . . 119.59(19) ?
loop_
    _geom_torsion_atom_site_label_1
    _geom_torsion_atom_site_label_2
    _geom_torsion_atom_site_label_3
    _geom_torsion_atom_site_label_4
    _geom_torsion_site_symmetry_1
    _geom_torsion_site_symmetry_2
    _geom_torsion_site_symmetry_3
    _geom_torsion_site_symmetry_4
    _geom_torsion
    _geom_torsion_publ_flag
    C6 C1 C2 C3 . . . . -1.9(4) ?
    Cl2 C1 C2 C3 . . . . 179.2(2) ?
    C1 C2 C3 C4 . . . . -1.9(4) ?
    C1 C2 C3 Cl1 . . . . 178.0(2) ?
    C2 C3 C4 C5 . . . . 3.2(4) ?
    Cl1 C3 C4 C5 . . . . -176.7(2) ?
    C3 C4 C5 C6 . . . . -0.8(4) ?
    C2 C1 C6 C5 . . . . 4.1(4) ?
    Cl2 C1 C6 C5 . . . . -176.99(19) ?
    C2 C1 C6 C7 . . . . -176.9(2) ?
    Cl2 C1 C6 C7 . . . . 1.9(3) ?
    C4 C5 C6 C1 . . . . -2.8(4) ?
    C4 C5 C6 C7 . . . . 178.3(3) ?
    C1 C6 C7 C8 . . . . 145.0(3) ?
    C5 C6 C7 C8 . . . . -36.1(4) ?
    C6 C7 C8 C13 . . . . 179.4(2) ?
    C6 C7 C8 C9 . . . . -2.0(4) ?
    C7 C8 C9 C10 . . . . -161.0(2) ?
    C13 C8 C9 C10 . . . . 17.6(3) ?
    C8 C9 C10 C11 . . . . -53.5(3) ?
    C9 C10 C11 C12 . . . . 64.1(3) ?
    C10 C11 C12 C14 . . . . 138.1(3) ?
    C10 C11 C12 C13 . . . . -38.5(3) ?
    C14 C12 C13 O1 . . . . 7.0(4) ?
    C11 C12 C13 O1 . . . . -176.1(2) ?
    C14 C12 C13 C8 . . . . -173.9(2) ?
    C11 C12 C13 C8 . . . . 3.0(3) ?
    C7 C8 C13 O1 . . . . 5.7(3) ?
    C9 C8 C13 O1 . . . . -173.0(2) ?
    C7 C8 C13 C12 . . . . -173.4(2) ?
    C9 C8 C13 C12 . . . . 7.9(3) ?
    C13 C12 C14 C15 . . . . -176.6(2) ?
    C11 C12 C14 C15 . . . . 6.7(4) ?
    C12 C14 C15 C16 . . . . 43.5(4) ?
    C12 C14 C15 C20 . . . . -140.1(3) ?
    C20 C15 C16 C17 . . . . 0.8(4) ?
    C14 C15 C16 C17 . . . . 177.5(2) ?
    C15 C16 C17 C18 . . . . 0.0(4) ?
    C16 C17 C18 C19 . . . . -0.5(4) ?
    C16 C17 C18 Cl3 . . . . 179.7(2) ?
    C17 C18 C19 C20 . . . . 0.3(4) ?
    Cl3 C18 C19 C20 . . . . -180.0(2) ?
    C18 C19 C20 C15 . . . . 0.6(4) ?
    C18 C19 C20 Cl4 . . . . 179.8(2) ?
    C16 C15 C20 C19 . . . . -1.1(4) ?
    C14 C15 C20 C19 . . . . -177.7(2) ?
    C16 C15 C20 Cl4 . . . . 179.69(18) ?
    C14 C15 C20 Cl4 . . . . 3.1(3) ?
loop_
    _geom_hbond_atom_site_label_D
    _geom_hbond_atom_site_label_H
    _geom_hbond_atom_site_label_A
    _geom_hbond_site_symmetry_A
    _geom_hbond_distance_DH
    _geom_hbond_distance_HA
    _geom_hbond_distance_DA
    _geom_hbond_angle_DHA
    C7 H7A Cl2 . 0.93 2.74 3.055(2) 100.8
    C7 H7A O1 . 0.93 2.33 2.732(3) 105.3
    C14 H14A O1 . 0.93 2.39 2.759(3) 103.3
data_global
_journal_date_recd_electronic     2008-07-10
_journal_date_accepted     2008-07-22
_journal_name_full     'Acta Crystallographica, Section E'
_journal_year     2008
_journal_volume     64
_journal_issue      8
_journal_page_first     o1626
_journal_page_last     o1626
_journal_paper_category     QO
_journal_coeditor_code     AT2592
_publ_contact_author_name     'Fang-Fang Jian'
_publ_contact_author_address
;
Microscale Science Institute
Weifang University
Weifang 261061
People's Republic of China
;
_publ_contact_author_email     ffjian2008@163.com
_publ_contact_author_fax     '86-0536-8785802'
_publ_contact_author_phone     '86-0536-8785802'
_publ_section_title
;
2,6-Bis(2,4-dichlorobenzylidene)cyclohexanone
;
loop_
    _publ_author_name
    _publ_author_address
    'Huan-Mei Guo'
;
Microscale Science Institute
Department of Chemistry and Chemical Engineering
Weifang University
Weifang 261061
People's Republic of China
;
    'Li Liu'
;
Microscale Science Institute
Weifang University
Weifang 261061
People's Republic of China
;
    'Fang-Fang Jian'
;
Microscale Science Institute
Weifang University
Weifang 261061
People's Republic of China
;
