# Supplementary material for: 2,6-Bis(2,4-dichloro­benzyl­idene)cyclo­hexa­none
Source: Acta Crystallogr Sect E Struct Rep Online. 2008 Jul 31;64(Pt 8):o1626. doi: 10.1107/S1600536808023003 (PMC2962235; doi:10.1107/S1600536808023003)
Supplement: Supplementary file 2 [file e-64-o1626-Isup2.hkl]

# 
# h,k,l, Fc-squared, Fo-squared, sigma(Fo-squared) and status flag 
# 
data_I
_shelx_title ' B in   Pbca' 
_shelx_refln_list_code          4 
_shelx_F_calc_maximum      361.81 
_exptl_crystal_F_000      1680.00 
_reflns_d_resolution_high  0.7469 
 
loop_ 
 _symmetry_equiv_pos_as_xyz 
 'x, y, z' 
 '-x+1/2, -y, z+1/2' 
 'x+1/2, -y+1/2, -z' 
 '-x, y+1/2, -z+1/2' 
 '-x, -y, -z' 
 'x-1/2, y, -z-1/2' 
 '-x-1/2, y-1/2, z' 
 'x, -y-1/2, z-1/2' 
 
_cell_length_a    14.4690 
_cell_length_b     8.0602 
_cell_length_c    31.5540 
_cell_angle_alpha  90.000 
_cell_angle_beta   90.000 
_cell_angle_gamma  90.000 
 
_shelx_F_squared_multiplier     1.000 
 
loop_ 
 _refln_index_h 
 _refln_index_k 
 _refln_index_l 
 _refln_F_squared_calc 
 _refln_F_squared_meas 
 _refln_F_squared_sigma 
 _refln_observed_status 
   2   0   0        4.53        1.07      4.00 o 
   4   0   0     5361.97     5325.99    127.12 o 
   6   0   0       60.55       68.32      8.90 o 
   8   0   0     3391.82     3288.86     74.69 o 
  10   0   0     1562.88     1615.88     47.93 o 
  12   0   0      541.99      511.25     40.43 o 
  14   0   0    10496.75    10132.34    426.99 o 
  16   0   0        1.34        4.53     48.40 o 
   2   1   0      785.35     1040.94     21.80 o 
   4   1   0     2963.30     3035.34     44.21 o 
   6   1   0     9162.39     9064.69    123.07 o 
   8   1   0     2114.66     1994.52     36.41 o 
  10   1   0      953.84      911.08     24.28 o 
  12   1   0     1287.22     1266.30     49.15 o 
  14   1   0       21.71       43.10     14.70 o 
  16   1   0      601.89      582.00    111.13 o 
   0   2   0    14842.37    15177.66    568.12 o 
   2   2   0   130907.23   128580.84   2311.74 o 
   4   2   0      301.86      348.63     15.41 o 
   6   2   0      656.46      694.25     17.84 o 
   8   2   0     1456.70     1482.66     34.45 o 
  10   2   0      287.24      277.46     17.57 o 
  12   2   0     2645.98     2556.06     81.35 o 
  14   2   0       28.61       40.44     20.12 o 
  16   2   0      652.66      740.14    117.53 o 
   2   3   0     1588.10     1685.85     43.56 o 
   4   3   0     1095.49     1248.66     37.20 o 
   6   3   0     1969.68     1874.00     46.51 o 
   8   3   0      449.20      453.10     17.57 o 
  10   3   0       32.82        9.44     12.59 o 
  12   3   0      376.33      405.83     36.71 o 
  14   3   0       27.76       66.14     25.47 o 
  16   3   0      984.78      781.51    172.00 o 
  18   3   0       63.28        4.00     43.73 o 
   0   4   0     3263.18     3461.31     95.89 o 
   2   4   0     4426.04     4732.49     77.26 o 
   4   4   0     4611.20     4709.54    103.65 o 
   6   4   0     2811.00     2985.73     74.89 o 
   8   4   0     1390.50     1526.56     41.88 o 
  10   4   0      151.36      100.63     23.80 o 
  12   4   0      579.05      565.17     44.90 o 
  14   4   0      227.23      183.74     55.87 o 
  16   4   0      264.55      292.52     39.73 o 
   2   5   0      594.67      743.84     23.70 o 
   4   5   0      420.85      447.65     21.97 o 
   6   5   0       10.35       20.05     14.38 o 
   8   5   0      178.13      193.62     20.95 o 
  10   5   0      238.56      212.42     23.99 o 
  12   5   0      242.23      335.29     39.02 o 
  14   5   0      766.61      732.58     56.06 o 
  16   5   0       13.27       12.50     28.70 o 
   0   6   0     5309.99     5929.42    159.43 o 
   2   6   0      360.82      334.64     22.22 o 
   4   6   0      108.17      111.24     23.78 o 
   6   6   0      335.03      315.62     28.96 o 
   8   6   0        1.01        2.18     15.25 o 
  10   6   0      101.81      208.16     25.54 o 
  12   6   0      688.07      580.85     50.89 o 
  14   6   0       35.45       54.02     30.62 o 
  16   6   0       13.80       29.07     45.20 o 
   2   7   0      145.04      210.36     26.19 o 
   4   7   0        8.37       45.96     20.02 o 
   6   7   0        6.56       16.18     52.00 o 
   8   7   0      468.44      474.37     35.87 o 
  10   7   0       24.29       89.94     22.56 o 
  12   7   0      120.30      159.75     36.01 o 
  14   7   0       22.48       20.80     44.80 o 
   0   8   0       31.13      -34.67     34.67 o 
   2   8   0      112.43       81.93     23.69 o 
   4   8   0      151.51      208.37     69.53 o 
   6   8   0       82.56       70.53     43.47 o 
   8   8   0       22.01       -9.16     24.16 o 
  10   8   0       78.43       75.93     25.13 o 
  12   8   0        1.09       11.73     41.33 o 
   2   9   0       29.85       -0.95     31.39 o 
   4   9   0        2.36       28.57     29.40 o 
   6   9   0        0.44      -28.00     28.00 o 
   8   9   0        6.32       17.26     24.34 o 
  10   9   0       24.08       59.73     49.33 o 
   0  10   0      102.43       24.40     54.93 o 
   2  10   0       52.20       93.60     58.93 o 
   4  10   0        4.42        8.67     49.33 o 
   6  10   0       87.13       54.27     52.40 o 
   1   1   1      319.77      339.94     10.32 o 
   2   1   1    12847.54    13098.93    143.06 o 
   3   1   1     3789.66     3706.43     42.24 o 
   4   1   1      619.11      641.63     11.05 o 
   5   1   1      226.01      237.66     11.03 o 
   6   1   1      935.66      872.20     14.35 o 
   7   1   1     7091.66     6651.36     69.91 o 
   8   1   1     1021.25      973.81     17.11 o 
   9   1   1     2288.27     2207.14     30.25 o 
  10   1   1      924.32      911.28     18.21 o 
  11   1   1       51.86       87.03      9.13 o 
  12   1   1      361.48      399.21     20.97 o 
  13   1   1      190.32      235.61     13.84 o 
  14   1   1      199.10      195.81     14.56 o 
  15   1   1       26.01       31.67     16.94 o 
  16   1   1       26.69       62.07     22.69 o 
  17   1   1       73.97       98.83     35.43 o 
   0   2   1      839.69      954.92     25.53 o 
   1   2   1    22370.18    23272.44    294.18 o 
   2   2   1    45883.34    46301.39    577.61 o 
   3   2   1    47865.66    47690.75    554.47 o 
   4   2   1     4765.27     4659.81     67.52 o 
   5   2   1      664.40      683.00     11.86 o 
   6   2   1       15.84        6.60      4.00 o 
   7   2   1     1707.67     1603.16     23.22 o 
   8   2   1      242.62      283.92     10.89 o 
   9   2   1        0.22       12.17      5.82 o 
  10   2   1       96.20      132.83     10.69 o 
  11   2   1     3166.32     3085.70     44.25 o 
  12   2   1     2041.46     1991.49     36.08 o 
  13   2   1     2573.21     2357.88     49.54 o 
  14   2   1       11.55       -1.49     13.24 o 
  15   2   1       64.53       54.28     20.08 o 
  16   2   1      200.61      209.00     24.24 o 
  17   2   1       54.22       99.88     31.30 o 
  18   2   1        5.95       -8.13     39.60 o 
   1   3   1     1171.54      997.81     19.31 o 
   2   3   1      499.68      506.16     13.49 o 
   3   3   1     3956.46     3962.13     60.11 o 
   4   3   1     1400.94     1342.18     30.58 o 
   5   3   1       31.08       28.02      7.16 o 
   6   3   1       44.92       66.25      6.01 o 
   7   3   1      139.60      192.19     11.51 o 
   8   3   1      711.80      689.08     16.11 o 
   9   3   1      141.48      123.20     10.58 o 
  10   3   1       26.47       46.56     10.69 o 
  11   3   1        2.51        2.36     10.09 o 
  12   3   1      906.19      903.60     39.36 o 
  13   3   1        0.19       -0.64     11.80 o 
  14   3   1       56.11       60.64     17.15 o 
  15   3   1        0.31        0.42     15.00 o 
  16   3   1       43.28       60.73     20.42 o 
  17   3   1       44.00       56.56     21.63 o 
  18   3   1       70.97       71.99     27.60 o 
   0   4   1    10610.79    10828.68    179.43 o 
   1   4   1     7264.36     7181.95     87.76 o 
   2   4   1     2482.92     2544.67     35.19 o 
   3   4   1        0.36        6.09      5.26 o 
   4   4   1     2310.31     2453.83     55.88 o 
   5   4   1        5.23       33.87      7.49 o 
   6   4   1      459.75      419.48     18.68 o 
   7   4   1      475.94      525.29     17.05 o 
   8   4   1      647.13      725.31     21.28 o 
   9   4   1     1299.28     1296.95     27.58 o 
  10   4   1      404.08      390.27     19.92 o 
  11   4   1      194.23      198.71     28.29 o 
  12   4   1      186.62      181.85     20.78 o 
  13   4   1      955.27     1005.25     40.05 o 
  14   4   1      256.85      274.08     25.78 o 
  15   4   1        4.44        3.93     17.18 o 
  16   4   1       31.45       15.09     18.35 o 
  17   4   1       54.97       20.45     25.61 o 
   1   5   1     1130.18     1216.93     24.93 o 
   2   5   1     4190.34     4385.32     53.33 o 
   3   5   1       18.69       18.41      7.11 o 
   4   5   1      703.84      759.57     24.08 o 
   5   5   1      485.66      474.20     20.57 o 
   6   5   1      870.99      889.57     26.87 o 
   7   5   1      999.97     1086.05     32.41 o 
   8   5   1     1265.43     1252.09     32.62 o 
   9   5   1        0.39        3.30     11.04 o 
  10   5   1      846.38      864.85     28.35 o 
  11   5   1       17.75       18.66     15.58 o 
  12   5   1       94.05       91.30     19.02 o 
  13   5   1      153.52      207.49     31.98 o 
  14   5   1       11.15       42.54     19.58 o 
  15   5   1       36.38       18.15     24.46 o 
  16   5   1       53.67       44.86     21.31 o 
  17   5   1       24.99      -20.47     30.20 o 
   0   6   1     1850.89     1994.60     51.46 o 
   1   6   1     2129.84     2222.74     36.31 o 
   2   6   1      229.44      262.24     14.45 o 
   3   6   1        3.65       -4.96     10.15 o 
   4   6   1      361.38      324.32     19.50 o 
   5   6   1     1134.07     1254.66     34.16 o 
   6   6   1      259.94      283.87     19.56 o 
   7   6   1       65.21       87.42     15.54 o 
   8   6   1      435.18      437.23     30.37 o 
   9   6   1       63.68       70.54     13.03 o 
  10   6   1      941.16      943.53     32.89 o 
  11   6   1       86.47       93.12     17.49 o 
  12   6   1       10.03       20.54     18.18 o 
  13   6   1       97.23       88.32     21.60 o 
  14   6   1       10.36       34.99     20.10 o 
  15   6   1      137.77      140.22     30.16 o 
  16   6   1        0.19        8.57     31.77 o 
   1   7   1       57.12       65.14     16.26 o 
   2   7   1      187.39      177.09     21.36 o 
   3   7   1        6.14       16.32     12.86 o 
   4   7   1      122.29      120.47     16.91 o 
   5   7   1      321.24      367.66     39.33 o 
   6   7   1      301.87      303.23     27.63 o 
   7   7   1        4.09      -12.49     12.49 o 
   8   7   1      336.32      322.11     27.34 o 
   9   7   1       54.07       23.17     14.78 o 
  10   7   1      478.31      554.77     27.85 o 
  11   7   1      143.35      126.99     17.90 o 
  12   7   1       50.11       83.50     22.70 o 
  13   7   1        7.06       22.94     20.80 o 
  14   7   1       17.94       19.27     40.47 o 
   0   8   1        0.01      -13.84     24.86 o 
   1   8   1       22.18       23.11     14.30 o 
   2   8   1       42.05       43.48     16.13 o 
   3   8   1      414.83      359.94     24.20 o 
   4   8   1      223.60      247.17     23.99 o 
   5   8   1        6.77        7.18     18.26 o 
   6   8   1      110.99      117.12     27.85 o 
   7   8   1       20.18      -10.58     15.27 o 
   8   8   1        6.17        5.84     14.66 o 
   9   8   1        3.98      -13.85     13.85 o 
  10   8   1        1.33       15.24     14.75 o 
  11   8   1       22.74       20.90     14.78 o 
  12   8   1       68.92       68.23     34.06 o 
   1   9   1       26.70        4.71     22.24 o 
   2   9   1        3.53        1.08     25.86 o 
   3   9   1       42.93       35.86     20.79 o 
   4   9   1        3.90       -6.57     19.29 o 
   5   9   1       36.46       37.28     21.37 o 
   6   9   1       21.56      -15.43     20.63 o 
   7   9   1        4.00      -14.62     17.83 o 
   8   9   1       49.16       45.97     18.97 o 
   9   9   1        0.21       10.47     40.73 o 
  10   9   1       13.37        6.59     33.60 o 
   0  10   1        0.00      -38.40     52.53 o 
   1  10   1        0.49      -33.62     35.96 o 
   2  10   1       38.41       13.39     38.42 o 
   3  10   1        7.59       -3.79     35.79 o 
   4  10   1        0.06        7.34     38.32 o 
   5  10   1       13.36      -23.40     32.03 o 
   6  10   1        0.55       19.30     32.56 o 
   7  10   1        0.68      -32.14     32.14 o 
   0   0   2     1913.79     1738.22     56.93 o 
   1   0   2      336.62      407.06     18.00 o 
   2   0   2    12827.65    13006.99    223.26 o 
   3   0   2     5060.55     5226.94     85.97 o 
   4   0   2     1110.08      945.56     19.48 o 
   5   0   2     2418.71     2437.29     41.58 o 
   6   0   2     5686.98     5669.35     80.21 o 
   7   0   2       89.48       70.97      7.37 o 
   8   0   2     3056.11     3007.77     49.37 o 
   9   0   2     3657.62     3675.46     59.39 o 
  10   0   2     2073.64     2013.38     39.37 o 
  11   0   2     6834.04     6700.36    100.67 o 
  12   0   2       60.01       60.21     11.81 o 
  13   0   2     1050.19      979.14     35.98 o 
  14   0   2       85.22      103.37     19.42 o 
  15   0   2     1977.18     1912.91     91.33 o 
  16   0   2      621.61      760.85     87.86 o 
  17   0   2      213.54      162.93     60.00 o 
   1   1   2    11120.96    11049.02    137.62 o 
   2   1   2      883.38      869.77     13.19 o 
   3   1   2    38096.22    37988.36    442.21 o 
   4   1   2      127.12      149.54      5.54 o 
   5   1   2     8992.27     9080.78     89.41 o 
   6   1   2     3343.18     3302.03     37.62 o 
   7   1   2     2025.96     2148.65     27.73 o 
   8   1   2       28.34       36.93      5.36 o 
   9   1   2     3239.98     3067.61     38.47 o 
  10   1   2        0.50       13.71      5.77 o 
  11   1   2     1774.81     1743.21     29.61 o 
  12   1   2     5026.03     4878.10     62.55 o 
  13   1   2      578.13      593.59     19.31 o 
  14   1   2       69.84       66.73     13.27 o 
  15   1   2      476.71      479.36     25.05 o 
  16   1   2      107.98      146.15     37.19 o 
  17   1   2      340.65      379.25     47.99 o 
   0   2   2    25903.21    24132.04    553.92 o 
   1   2   2     8235.86     7984.76    174.53 o 
   2   2   2       40.21       59.05      9.51 o 
   3   2   2     4547.43     4677.76     50.97 o 
   4   2   2    16149.32    15842.44    166.49 o 
   5   2   2     1666.33     1816.45     26.14 o 
   6   2   2      156.24      186.77      9.03 o 
   7   2   2     2973.63     3043.87     38.32 o 
   8   2   2      157.30      168.55     10.55 o 
   9   2   2     1231.92     1215.69     22.41 o 
  10   2   2      618.65      622.30     17.72 o 
  11   2   2      287.61      348.57     15.93 o 
  12   2   2        0.09       10.70      9.77 o 
  13   2   2      796.75      850.63     29.28 o 
  14   2   2        0.82       30.05     13.63 o 
  15   2   2      861.56      859.52     36.91 o 
  16   2   2       39.62       36.66     16.75 o 
  17   2   2      208.77      184.40     52.67 o 
  18   2   2        9.32       64.80     45.33 o 
   1   3   2     1130.50     1168.93     19.95 o 
   2   3   2     2676.11     2760.59     37.63 o 
   3   3   2     1655.34     1537.99     27.62 o 
   4   3   2     6152.24     6320.25     83.38 o 
   5   3   2      521.13      592.99     14.27 o 
   6   3   2     1087.79     1055.56     29.30 o 
   7   3   2     3309.88     3236.56     39.16 o 
   8   3   2      209.01      191.74     10.64 o 
   9   3   2      103.67       89.86      8.96 o 
  10   3   2     6911.43     6665.79     95.05 o 
  11   3   2      517.82      527.46     26.03 o 
  12   3   2       57.74       46.18     13.24 o 
  13   3   2        2.91        8.32     13.02 o 
  14   3   2       59.68       42.06     15.69 o 
  15   3   2       88.63       42.97     17.57 o 
  16   3   2       87.86       55.50     19.16 o 
  17   3   2       80.32       59.57     23.31 o 
  18   3   2        0.75        7.90     35.40 o 
   0   4   2     2984.47     3023.00     60.91 o 
   1   4   2     2593.95     2794.45     50.57 o 
   2   4   2     4108.08     4102.29     51.26 o 
   3   4   2      769.33      821.68     21.96 o 
   4   4   2     2139.59     2188.77     36.69 o 
   5   4   2     4160.20     4297.56     63.00 o 
   6   4   2        4.32        3.41      6.03 o 
   7   4   2      319.35      296.56     15.43 o 
   8   4   2       33.18       23.02      7.68 o 
   9   4   2       16.97       50.56     10.52 o 
  10   4   2      932.96      928.60     28.24 o 
  11   4   2      323.50      297.64     21.19 o 
  12   4   2      537.01      606.14     32.44 o 
  13   4   2       34.15       95.41     18.81 o 
  14   4   2        2.36       16.26     16.32 o 
  15   4   2       32.51       24.82     17.50 o 
  16   4   2       33.29       49.50     20.24 o 
  17   4   2       93.72       84.33     23.36 o 
   1   5   2     1424.00     1455.30     25.91 o 
   2   5   2      435.95      497.34     14.70 o 
   3   5   2      611.71      609.48     24.34 o 
   4   5   2      110.31       96.86     12.04 o 
   5   5   2     1929.20     1909.44     40.70 o 
   6   5   2       40.29       25.75      9.23 o 
   7   5   2      720.31      779.41     23.79 o 
   8   5   2      692.58      752.98     24.03 o 
   9   5   2      243.20      262.83     16.58 o 
  10   5   2       38.78       59.28     14.55 o 
  11   5   2      219.90      191.68     21.36 o 
  12   5   2      131.70      109.84     20.56 o 
  13   5   2      369.76      325.51     28.34 o 
  14   5   2        1.95        9.62     16.70 o 
  15   5   2        2.74      -11.61     18.03 o 
  16   5   2       24.91       34.72     21.34 o 
  17   5   2        0.67       -5.12     33.67 o 
   0   6   2      633.25      594.25     29.75 o 
   1   6   2      255.40      360.05     17.95 o 
   2   6   2        7.18       22.89      9.44 o 
   3   6   2        1.84        7.21      9.27 o 
   4   6   2       20.74       10.54     10.97 o 
   5   6   2      255.43      297.61     19.63 o 
   6   6   2      442.83      431.65     25.25 o 
   7   6   2      125.42      112.28     14.96 o 
   8   6   2        7.42       -0.12     10.97 o 
   9   6   2      206.37      185.71     18.67 o 
  10   6   2        1.29        9.00     11.26 o 
  11   6   2        1.70       -1.76     12.97 o 
  12   6   2       72.72       43.07     22.65 o 
  13   6   2      103.66      146.28     24.12 o 
  14   6   2      142.84      130.66     24.59 o 
  15   6   2       17.19       40.93     32.60 o 
  16   6   2       21.43        8.78     41.13 o 
   1   7   2      116.33      108.71     14.00 o 
   2   7   2      148.03      100.80     15.47 o 
   3   7   2      566.93      532.53     25.36 o 
   4   7   2      575.04      588.03     26.79 o 
   5   7   2      330.38      430.60     26.71 o 
   6   7   2        6.57       -3.90     13.95 o 
   7   7   2      192.11      174.40     20.51 o 
   8   7   2      323.76      313.10     24.97 o 
   9   7   2       31.10       34.35     13.35 o 
  10   7   2       41.61       63.82     15.19 o 
  11   7   2      248.41      269.06     24.78 o 
  12   7   2       42.84       40.53     17.93 o 
  13   7   2       35.87       24.39     20.53 o 
  14   7   2       67.88       78.70     36.47 o 
   0   8   2       22.27       36.80     27.06 o 
   1   8   2      140.62      151.58     20.81 o 
   2   8   2       60.46       72.45     16.82 o 
   3   8   2      199.52      177.01     21.78 o 
   4   8   2      106.11      137.84     20.65 o 
   5   8   2        0.14      -17.47     17.47 o 
   6   8   2        3.04       42.70     19.36 o 
   7   8   2       72.56       65.17     18.67 o 
   8   8   2       25.05        3.64     16.13 o 
   9   8   2       12.53       16.93     14.58 o 
  10   8   2       66.99       68.63     16.45 o 
  11   8   2        2.70        6.36     16.91 o 
  12   8   2        0.04       -2.89     30.26 o 
   1   9   2        7.55       22.54     25.84 o 
   2   9   2      110.92       31.25     44.64 o 
   3   9   2        0.02       -1.27     20.58 o 
   4   9   2       21.78       52.97     22.19 o 
   5   9   2        5.56       45.30     21.74 o 
   6   9   2       47.48       28.01     19.13 o 
   7   9   2       54.59       49.82     20.62 o 
   8   9   2      109.54       95.83     20.32 o 
   9   9   2        7.06       10.96     31.36 o 
  10   9   2        9.47       42.57     33.55 o 
   0  10   2       74.30       71.06     58.27 o 
   1  10   2        0.08      -35.87     35.87 o 
   2  10   2        8.01       14.86     37.28 o 
   3  10   2       34.01       42.97     38.55 o 
   4  10   2        2.15        4.35     36.53 o 
   5  10   2        6.56      -33.40     33.40 o 
   6  10   2        2.58        1.21     31.45 o 
   7  10   2        0.00        0.62     29.85 o 
   1   1   3      715.88      809.06     20.41 o 
   2   1   3     7676.56     8163.43    150.81 o 
   3   1   3    51851.77    51081.10    556.73 o 
   4   1   3     1122.79     1134.83     18.30 o 
   5   1   3     5896.96     5740.38     61.44 o 
   6   1   3     2152.02     2275.53     27.32 o 
   7   1   3       46.06       30.96      6.15 o 
   8   1   3     1962.31     1987.52     27.16 o 
   9   1   3      153.38      177.65      8.72 o 
  10   1   3      392.55      410.72     12.84 o 
  11   1   3     1941.28     1884.11     32.34 o 
  12   1   3      287.48      346.07     15.45 o 
  13   1   3      581.63      667.60     22.77 o 
  14   1   3      154.43      180.81     24.05 o 
  15   1   3      112.55      112.24     16.77 o 
  16   1   3      232.13      206.85     66.60 o 
  17   1   3      236.18      235.06     43.06 o 
  18   1   3       50.86       38.80     70.80 o 
   0   2   3    98043.95    93985.04   2016.85 o 
   1   2   3      310.67      309.43      9.25 o 
   2   2   3      886.02      957.79     20.75 o 
   3   2   3    14902.76    15119.83    158.46 o 
   4   2   3      503.17      533.09     11.82 o 
   5   2   3     1772.59     1722.34     27.10 o 
   6   2   3      963.27     1002.70     17.16 o 
   7   2   3       76.78       74.23      6.33 o 
   8   2   3      677.04      698.74     15.30 o 
   9   2   3      471.35      467.48     14.80 o 
  10   2   3      358.23      411.24     16.29 o 
  11   2   3       48.29       56.99     10.03 o 
  12   2   3      539.85      551.45     21.70 o 
  13   2   3      568.07      580.75     25.13 o 
  14   2   3      707.99      739.54     28.69 o 
  15   2   3        4.86       45.13     15.90 o 
  16   2   3       56.06       44.51     20.15 o 
  17   2   3      219.97      243.50     50.01 o 
  18   2   3       14.27       20.53     42.93 o 
   1   3   3      720.97      754.24     16.12 o 
   2   3   3      450.91      512.42     13.00 o 
   3   3   3     1532.25     1303.79     28.73 o 
   4   3   3       11.09       31.60      5.26 o 
   5   3   3     5675.67     5462.14     65.02 o 
   6   3   3     6794.81     6504.95     86.84 o 
   7   3   3      548.04      532.31     15.20 o 
   8   3   3      922.42      927.18     20.19 o 
   9   3   3     2522.02     2484.19     38.21 o 
  10   3   3      279.02      290.52     16.60 o 
  11   3   3      386.46      408.42     21.14 o 
  12   3   3      398.92      386.89     24.77 o 
  13   3   3        0.26      -10.88     10.88 o 
  14   3   3       93.53       83.58     17.37 o 
  15   3   3        1.95      -14.56     14.56 o 
  16   3   3       38.83       43.74     19.05 o 
  17   3   3        0.77       -2.73     18.21 o 
  18   3   3       22.57       44.01     31.46 o 
   0   4   3     2985.08     3156.65     72.55 o 
   1   4   3      717.48      746.22     17.68 o 
   2   4   3     9766.12    10304.45    121.88 o 
   3   4   3     6622.88     6530.98     81.25 o 
   4   4   3       10.82       22.80      7.05 o 
   5   4   3       92.22      115.39      8.77 o 
   6   4   3       76.02       78.10      8.05 o 
   7   4   3        4.16        5.98      6.67 o 
   8   4   3        6.58       22.53      7.32 o 
   9   4   3      361.80      418.81     19.91 o 
  10   4   3        6.09       21.55      9.95 o 
  11   4   3      355.78      328.67     23.46 o 
  12   4   3      839.14      863.95     68.36 o 
  13   4   3      304.68      271.25     24.83 o 
  14   4   3      237.42      188.47     22.97 o 
  15   4   3      267.97      235.87     25.66 o 
  16   4   3      122.50      124.54     23.42 o 
  17   4   3      420.09      395.86     54.96 o 
   1   5   3      155.81      180.76     11.16 o 
   2   5   3        0.05       -1.33      6.63 o 
   3   5   3      955.13      987.39     30.43 o 
   4   5   3      207.43      218.34     17.19 o 
   5   5   3      131.17      190.24     14.70 o 
   6   5   3      620.15      612.72     22.77 o 
   7   5   3     1411.50     1515.57     36.46 o 
   8   5   3       31.03       34.65     11.05 o 
   9   5   3      466.16      420.23     19.60 o 
  10   5   3        1.46        2.52     10.41 o 
  11   5   3       48.45       42.26     13.65 o 
  12   5   3        0.03       -5.70     17.83 o 
  13   5   3       14.87       26.73     17.67 o 
  14   5   3        0.91      -14.69     16.81 o 
  15   5   3        6.74       27.82     20.00 o 
  16   5   3       53.38       34.09     21.88 o 
  17   5   3       39.61       22.93     35.93 o 
   0   6   3      118.04      148.07     18.34 o 
   1   6   3      620.36      690.36     28.52 o 
   2   6   3      982.98     1043.25     27.31 o 
   3   6   3      219.88      169.56     16.47 o 
   4   6   3      572.70      619.38     39.44 o 
   5   6   3      342.74      313.62     20.48 o 
   6   6   3      211.05      209.90     17.24 o 
   7   6   3       33.00       24.79     11.75 o 
   8   6   3      211.68      209.34     18.02 o 
   9   6   3       59.72       32.42     12.67 o 
  10   6   3       12.91      -11.30     11.30 o 
  11   6   3      324.20      372.34     25.63 o 
  12   6   3        1.15        4.73     13.89 o 
  13   6   3       93.43       70.12     21.26 o 
  14   6   3      126.77      142.45     24.85 o 
  15   6   3      227.57      178.01     32.33 o 
  16   6   3       68.85       67.63     49.13 o 
   1   7   3        6.35      -10.29     10.29 o 
   2   7   3       94.44       97.83     18.08 o 
   3   7   3      134.24      196.00     18.48 o 
   4   7   3      287.60      316.04     31.97 o 
   5   7   3      261.64      307.09     23.95 o 
   6   7   3       32.10       15.15     12.86 o 
   7   7   3       93.68       88.12     16.65 o 
   8   7   3        1.26       14.60     13.99 o 
   9   7   3       34.48       78.65     16.92 o 
  10   7   3       76.69       65.14     15.55 o 
  11   7   3       34.79       82.10     18.57 o 
  12   7   3       19.56       26.41     17.24 o 
  13   7   3       15.72        3.91     20.26 o 
  14   7   3        3.96       19.19     69.60 o 
   0   8   3       13.86       -4.84     19.37 o 
   1   8   3       63.97       33.72     19.85 o 
   2   8   3       82.54       84.58     17.63 o 
   3   8   3       10.37       42.35     17.55 o 
   4   8   3       39.20       31.97     16.70 o 
   5   8   3        0.96      -18.26     18.26 o 
   6   8   3       45.98       49.31     17.75 o 
   7   8   3       13.44       24.82     15.94 o 
   8   8   3        0.05        4.15     15.29 o 
   9   8   3       57.25       60.76     16.18 o 
  10   8   3       76.29      111.48     21.15 o 
  11   8   3       18.71       37.70     18.60 o 
  12   8   3        5.93      -29.29     29.29 o 
   1   9   3       33.15       53.99     28.31 o 
   2   9   3        9.98       62.42     22.62 o 
   3   9   3       59.80       68.09     24.28 o 
   4   9   3       13.08       27.48     21.16 o 
   5   9   3      296.20      296.62     31.90 o 
   6   9   3       40.52       63.22     19.41 o 
   7   9   3       13.78       -7.30     17.84 o 
   8   9   3       41.77       30.56     23.95 o 
   9   9   3      215.94      185.35     41.18 o 
  10   9   3       13.68       62.86     36.35 o 
   0  10   3       49.48      110.53     62.66 o 
   1  10   3        0.77      -32.31     39.24 o 
   2  10   3        0.11       38.76     48.87 o 
   3  10   3       11.24      -14.54     37.12 o 
   4  10   3       14.18       33.96     43.55 o 
   5  10   3        0.51      -26.92     26.92 o 
   6  10   3        3.32        6.89     45.73 o 
   7  10   3        7.00       29.21     33.96 o 
   0   0   4     6993.26     6738.48    210.79 o 
   1   0   4      638.05      651.66     18.60 o 
   2   0   4     7110.78     7039.60    189.46 o 
   3   0   4    21482.79    21602.91    325.00 o 
   4   0   4    51137.15    50028.31    688.82 o 
   5   0   4     7050.31     7246.59    107.50 o 
   6   0   4     7186.19     7712.56    115.45 o 
   7   0   4      400.80      335.70     12.98 o 
   8   0   4      649.90      669.32     18.93 o 
   9   0   4      135.62      180.51     11.69 o 
  10   0   4      172.13      144.09     11.61 o 
  11   0   4      601.43      568.19     22.67 o 
  12   0   4     2066.23     2066.45     46.32 o 
  13   0   4      613.14      548.85     41.28 o 
  14   0   4     1576.85     1554.92     87.26 o 
  15   0   4      134.65      209.46     35.77 o 
  16   0   4       19.45       58.74     53.80 o 
  17   0   4      893.43      891.66     66.37 o 
  18   0   4      244.90       68.13     70.00 o 
   1   1   4       39.28       38.46      7.05 o 
   2   1   4      172.00      115.01      5.81 o 
   3   1   4    19382.35    19561.97    231.96 o 
   4   1   4    15092.27    15187.78    170.73 o 
   5   1   4      282.66      248.70      8.19 o 
   6   1   4      581.54      625.93     11.58 o 
   7   1   4      593.80      575.59     13.00 o 
   8   1   4      107.48      118.47      7.40 o 
   9   1   4      450.53      423.18     12.71 o 
  10   1   4     3836.35     3639.05     49.89 o 
  11   1   4        3.44       -1.89      6.65 o 
  12   1   4      979.25      995.49     25.66 o 
  13   1   4      407.82      405.24     19.57 o 
  14   1   4       21.89       26.06     12.47 o 
  15   1   4        0.09       44.14     19.15 o 
  16   1   4       23.20       29.54     22.78 o 
  17   1   4        0.21      -12.79     70.60 o 
  18   1   4       20.98        7.97     35.27 o 
  19   1   4       44.90      157.73     88.00 o 
   0   2   4     2538.47     2720.59     63.82 o 
   1   2   4    20575.10    20191.50    239.62 o 
   2   2   4    13352.77    13062.29    178.82 o 
   3   2   4      259.51      282.10      8.54 o 
   4   2   4     1282.37     1235.50     20.86 o 
   5   2   4      300.28      311.08     11.43 o 
   6   2   4      299.08      287.28      9.91 o 
   7   2   4       21.30       28.65      5.15 o 
   8   2   4      517.45      590.97     14.31 o 
   9   2   4      372.03      368.21     13.95 o 
  10   2   4      311.97      373.84     14.57 o 
  11   2   4       66.96       85.97     11.85 o 
  12   2   4      720.89      732.81     33.71 o 
  13   2   4      303.41      307.89     23.49 o 
  14   2   4        0.19       14.44     11.98 o 
  15   2   4      559.52      556.55     43.60 o 
  16   2   4        0.01        6.58     21.26 o 
  17   2   4        2.21       -4.75     23.31 o 
  18   2   4       28.76       17.78     33.50 o 
   1   3   4     5607.24     5537.25     67.91 o 
   2   3   4     2321.34     2374.32     36.67 o 
   3   3   4      883.82      882.89     15.72 o 
   4   3   4     4573.57     4847.85     58.27 o 
   5   3   4    13578.49    14362.05    154.69 o 
   6   3   4     7258.11     7580.12     87.51 o 
   7   3   4     1086.04     1153.75     23.98 o 
   8   3   4     2761.13     2868.49     41.32 o 
   9   3   4     1693.07     1698.42     32.21 o 
  10   3   4     1011.75     1003.87     24.85 o 
  11   3   4      410.98      463.68     24.04 o 
  12   3   4      180.34      199.51     17.83 o 
  13   3   4       10.08       -1.93     11.81 o 
  14   3   4        0.70      -10.74     13.46 o 
  15   3   4       48.03       32.14     16.72 o 
  16   3   4       90.03       97.50     20.51 o 
  17   3   4       30.22        9.40     22.98 o 
  18   3   4       69.25       63.61     31.08 o 
   0   4   4     1656.88     1667.29     55.91 o 
   1   4   4    11288.16    12112.71    150.90 o 
   2   4   4      447.30      626.75     16.94 o 
   3   4   4      154.09      176.32      9.45 o 
   4   4   4        4.23       21.58      6.94 o 
   5   4   4      479.69      476.64     14.52 o 
   6   4   4       55.85       93.40      8.52 o 
   7   4   4      105.60       87.87      8.68 o 
   8   4   4      173.61      161.25     13.15 o 
   9   4   4        0.03       11.48      9.49 o 
  10   4   4       51.47       66.37     11.46 o 
  11   4   4      229.88      266.42     18.49 o 
  12   4   4      336.12      308.51     21.46 o 
  13   4   4      327.23      297.44     24.60 o 
  14   4   4       35.65       36.57     16.24 o 
  15   4   4       12.03       37.46     18.50 o 
  16   4   4       14.86      -14.18     18.43 o 
  17   4   4      120.80      101.38     24.45 o 
   1   5   4      786.22      748.05     19.08 o 
   2   5   4       10.19       -6.31      6.31 o 
   3   5   4      489.63      562.38     20.93 o 
   4   5   4      264.72      267.63     14.38 o 
   5   5   4      414.42      406.62     17.35 o 
   6   5   4      123.23      139.89     12.86 o 
   7   5   4     6818.46     6838.94    104.19 o 
   8   5   4      120.47      171.24     15.60 o 
   9   5   4      282.36      293.13     18.95 o 
  10   5   4      247.98      267.86     18.89 o 
  11   5   4        0.41       -3.40     11.56 o 
  12   5   4       59.62       62.94     15.10 o 
  13   5   4      284.43      254.04     26.68 o 
  14   5   4       68.49       54.07     20.05 o 
  15   5   4       61.75       71.68     21.69 o 
  16   5   4        0.01      -23.85     24.70 o 
  17   5   4       30.66       45.43     33.04 o 
   0   6   4      612.24      780.98     34.24 o 
   1   6   4      153.19      165.69     11.83 o 
   2   6   4       19.88       14.05     11.55 o 
   3   6   4       87.79       45.55     17.09 o 
   4   6   4      207.94      221.53     17.05 o 
   5   6   4      209.62      212.39     19.66 o 
   6   6   4       17.49        5.03     11.06 o 
   7   6   4       59.43       49.57     12.34 o 
   8   6   4       16.61       16.66     11.18 o 
   9   6   4      344.68      338.85     19.64 o 
  10   6   4       25.25       14.78     13.10 o 
  11   6   4       59.43       50.74     15.00 o 
  12   6   4        5.72       -1.43     13.99 o 
  13   6   4       10.92       34.32     20.24 o 
  14   6   4      185.94      135.29     25.15 o 
  15   6   4        4.93      -16.76     22.79 o 
   1   7   4       70.56       85.63     13.54 o 
   2   7   4      654.44      761.87     29.37 o 
   3   7   4      671.89      705.44     45.07 o 
   4   7   4        6.30       18.33     14.43 o 
   5   7   4      141.10      103.95     18.34 o 
   6   7   4      161.34      122.88     16.98 o 
   7   7   4      466.43      540.54     28.95 o 
   8   7   4        0.10        0.33     13.38 o 
   9   7   4       95.45       86.92     14.58 o 
  10   7   4       45.33       61.30     17.28 o 
  11   7   4      182.88      216.21     23.47 o 
  12   7   4       20.64       63.09     19.44 o 
  13   7   4        1.68       -7.33     21.84 o 
  14   7   4        0.14       20.99     31.80 o 
   0   8   4       99.52      126.12     25.54 o 
   1   8   4        1.03      -18.05     18.05 o 
   2   8   4       70.46       57.78     17.30 o 
   3   8   4      100.49       97.03     19.36 o 
   4   8   4        1.56       -1.09     16.47 o 
   5   8   4       76.62       63.37     19.11 o 
   6   8   4        5.55        6.27     15.30 o 
   7   8   4        0.54        8.46     15.49 o 
   8   8   4        1.56        5.34     15.20 o 
   9   8   4      251.25      285.50     23.28 o 
  10   8   4      106.84      166.45     20.16 o 
  11   8   4      105.98       70.43     19.43 o 
  12   8   4        0.63       -0.06     36.67 o 
   1   9   4       95.49       28.38     27.66 o 
   2   9   4       87.66       64.11     23.12 o 
   3   9   4       14.59      -12.87     20.92 o 
   4   9   4       21.07       65.65     20.54 o 
   5   9   4       64.10       47.58     19.78 o 
   6   9   4       19.79       15.88     17.76 o 
   7   9   4       26.72       11.48     17.96 o 
   8   9   4       53.44       71.26     23.55 o 
   9   9   4       10.62       58.65     32.52 o 
  10   9   4        8.06       10.80     31.15 o 
   0  10   4        3.90      -24.67     57.07 o 
   1  10   4        2.26       16.48     39.50 o 
   2  10   4       26.46      -42.43     45.00 o 
   3  10   4        2.71       -0.78     45.47 o 
   4  10   4        0.99       27.14     29.85 o 
   5  10   4       11.57       53.82     28.63 o 
   6  10   4        5.15        5.86     30.33 o 
   7  10   4        2.12       15.00     33.43 o 
   1   1   5    12728.23    12596.44    184.32 o 
   2   1   5     4541.94     4603.05     76.32 o 
   3   1   5       50.05       42.16      5.59 o 
   4   1   5       62.25       78.75      5.01 o 
   5   1   5       42.38       31.52      4.37 o 
   6   1   5      190.75      197.52      7.23 o 
   7   1   5    20374.43    21140.69    209.79 o 
   8   1   5     1728.75     1607.41     25.77 o 
   9   1   5      942.61      927.59     19.22 o 
  10   1   5     2494.43     2430.61     39.37 o 
  11   1   5        7.39        9.86      7.39 o 
  12   1   5     3943.79     3900.88     63.08 o 
  13   1   5       46.66       47.79     11.35 o 
  14   1   5      266.76      272.11     19.85 o 
  15   1   5       20.70       29.76     15.40 o 
  16   1   5       10.80       16.32     26.10 o 
  17   1   5        2.17      -15.96     30.26 o 
  18   1   5      202.92      211.37     55.00 o 
   0   2   5      552.25      565.27     21.27 o 
   1   2   5    14202.68    13973.37    154.48 o 
   2   2   5     2717.70     2597.75     36.75 o 
   3   2   5     2815.91     2839.15     40.52 o 
   4   2   5     1208.68     1228.95     20.83 o 
   5   2   5      418.00      418.88     12.00 o 
   6   2   5     1016.41      879.99     18.44 o 
   7   2   5       20.17        7.15      4.86 o 
   8   2   5     2452.81     2330.52     34.41 o 
   9   2   5        1.46       10.83      5.67 o 
  10   2   5     1896.50     1828.69     36.69 o 
  11   2   5     3427.86     3289.77     55.64 o 
  12   2   5      261.07      237.15     16.25 o 
  13   2   5      377.53      369.07     19.66 o 
  14   2   5       13.06       31.17     17.11 o 
  15   2   5        3.58        8.97     13.39 o 
  16   2   5        9.01      -17.23     20.56 o 
  17   2   5       47.89       85.89     27.30 o 
  18   2   5       10.80       21.03     37.01 o 
   1   3   5     1643.73     1564.67     28.42 o 
   2   3   5     2707.80     2702.75     40.65 o 
   3   3   5       19.32       20.16      4.62 o 
   4   3   5      366.78      402.87     11.86 o 
   5   3   5     2549.80     2875.55     38.98 o 
   6   3   5     3504.55     3497.15     49.76 o 
   7   3   5     2171.38     2176.66     37.53 o 
   8   3   5      146.51      162.81     10.25 o 
   9   3   5     1032.86     1159.32     26.01 o 
  10   3   5      795.36      982.46     26.65 o 
  11   3   5       70.90       57.61     12.16 o 
  12   3   5       75.08       62.57     13.39 o 
  13   3   5       13.41       14.16     12.66 o 
  14   3   5      135.38      132.48     17.64 o 
  15   3   5        0.43       -3.56     14.82 o 
  16   3   5      266.44      292.09     35.14 o 
  17   3   5        0.95        0.15     24.36 o 
  18   3   5       83.57       81.46     47.47 o 
   0   4   5       24.64        8.31      9.59 o 
   1   4   5     1107.30     1108.15     24.83 o 
   2   4   5     3371.14     3661.54     50.17 o 
   3   4   5      473.29      443.89     12.97 o 
   4   4   5     3608.89     3569.59     47.33 o 
   5   4   5     1136.57     1081.06     25.69 o 
   6   4   5      355.34      329.69     13.04 o 
   7   4   5      268.98      259.90     14.82 o 
   8   4   5       39.40       51.75     11.10 o 
   9   4   5      789.48      879.16     35.87 o 
  10   4   5     1542.33     1456.50     35.21 o 
  11   4   5      217.75      262.34     17.64 o 
  12   4   5      364.50      340.70     22.36 o 
  13   4   5      136.23      115.25     18.82 o 
  14   4   5       86.79       83.13     25.14 o 
  15   4   5       90.49      104.44     24.69 o 
  16   4   5       25.10       10.47     18.71 o 
  17   4   5        9.51        4.72     22.25 o 
   1   5   5      137.22      132.99     10.09 o 
   2   5   5       44.69       41.13      7.64 o 
   3   5   5      506.02      545.13     22.72 o 
   4   5   5     1382.05     1427.73     30.50 o 
   5   5   5       97.85      117.34     10.36 o 
   6   5   5      432.36      441.64     20.62 o 
   7   5   5       73.52      126.87     13.45 o 
   8   5   5      115.51      165.39     18.81 o 
   9   5   5      429.19      435.58     21.16 o 
  10   5   5      604.33      614.09     37.06 o 
  11   5   5      159.11      150.44     16.83 o 
  12   5   5       10.10       37.35     14.02 o 
  13   5   5       39.91       39.92     21.92 o 
  14   5   5       16.18       15.19     18.31 o 
  15   5   5       77.23       67.55     21.84 o 
  16   5   5       32.49       17.71     24.91 o 
   0   6   5      724.81      764.23     27.21 o 
   1   6   5       64.77      124.61     11.51 o 
   2   6   5      710.85      799.72     31.41 o 
   3   6   5        0.35       -3.79      9.87 o 
   4   6   5      441.10      523.39     30.80 o 
   5   6   5       22.36       30.72     12.81 o 
   6   6   5      125.69      162.15     20.52 o 
   7   6   5       87.41       79.84     13.27 o 
   8   6   5      116.33      116.54     15.01 o 
   9   6   5       37.40       52.28     20.84 o 
  10   6   5       37.83       45.74     14.09 o 
  11   6   5        3.25       18.89     13.56 o 
  12   6   5       71.26       75.72     17.37 o 
  13   6   5      116.14      153.33     25.34 o 
  14   6   5      176.56      154.83     25.85 o 
  15   6   5        2.92      -16.38     22.85 o 
   1   7   5       12.08       19.45     11.54 o 
   2   7   5      348.32      358.62     19.88 o 
   3   7   5       45.69       55.50     15.04 o 
   4   7   5      230.70      294.92     33.84 o 
   5   7   5        0.30       -6.73     11.63 o 
   6   7   5      345.55      334.14     21.99 o 
   7   7   5       46.20       73.78     14.85 o 
   8   7   5      167.77      164.34     18.58 o 
   9   7   5       21.49       55.21     17.82 o 
  10   7   5       21.36       16.24     18.12 o 
  11   7   5      280.11      277.82     25.71 o 
  12   7   5       35.60       37.03     22.32 o 
  13   7   5      102.53       56.32     25.56 o 
  14   7   5        0.65       23.47     32.86 o 
   0   8   5      403.77      435.06     46.83 o 
   1   8   5        0.33      -15.38     15.38 o 
   2   8   5        2.81       38.25     18.66 o 
   3   8   5       13.47       19.00     16.66 o 
   4   8   5       61.57       54.34     22.03 o 
   5   8   5        7.95        6.28     14.10 o 
   6   8   5        4.93        4.06     14.16 o 
   7   8   5       25.23       29.80     16.73 o 
   8   8   5        0.09        7.84     15.28 o 
   9   8   5        3.26       42.74     17.27 o 
  10   8   5      158.05      141.19     22.49 o 
  11   8   5       59.67       24.57     20.91 o 
  12   8   5        0.05       10.69     30.55 o 
   1   9   5       78.78       57.35     27.54 o 
   2   9   5        7.59       28.07     25.98 o 
   3   9   5       12.63       34.07     21.93 o 
   4   9   5       49.66       35.29     19.73 o 
   5   9   5       15.37       37.02     18.20 o 
   6   9   5       74.96       77.48     22.65 o 
   7   9   5       16.53       35.19     18.74 o 
   8   9   5       12.06       36.87     18.99 o 
   9   9   5      108.91      155.95     40.85 o 
  10   9   5       25.67       22.99     32.62 o 
   0  10   5        0.40      -51.07     51.07 o 
   1  10   5        0.56      -35.62     35.62 o 
   2  10   5       11.62       11.20     41.13 o 
   3  10   5        0.40       37.00     38.83 o 
   4  10   5       10.52       13.86     25.99 o 
   5  10   5       45.22       51.51     35.14 o 
   6  10   5       17.84       95.33     54.27 o 
   0   0   6    12633.08    12582.59    391.32 o 
   1   0   6    11038.51    10499.95    241.46 o 
   2   0   6    17599.04    16590.98    300.70 o 
   3   0   6    11467.60    11160.40    256.23 o 
   4   0   6     2104.11     2129.42     38.96 o 
   5   0   6      426.36      430.71     14.95 o 
   6   0   6    19641.55    20249.06    320.84 o 
   7   0   6      463.18      486.65     18.82 o 
   8   0   6     5622.82     5371.20     97.25 o 
   9   0   6      842.64      909.65     47.48 o 
  10   0   6      578.22      637.84     25.32 o 
  11   0   6      823.35      793.15     39.07 o 
  12   0   6     2228.18     2174.67     64.03 o 
  13   0   6      456.69      462.53     92.80 o 
  14   0   6        4.08       10.90     22.22 o 
  15   0   6        9.24       26.62     25.73 o 
  16   0   6       10.77        0.65     28.58 o 
  17   0   6        3.61       14.74     30.93 o 
  18   0   6        2.79      -29.93     32.11 o 
   1   1   6     7466.00     7291.22     96.59 o 
   2   1   6    11211.88    11139.25    146.02 o 
   3   1   6     1661.47     1609.30     31.93 o 
   4   1   6     1017.49     1060.27     21.47 o 
   5   1   6     1767.48     1926.75     28.40 o 
   6   1   6     3705.74     4250.45     48.02 o 
   7   1   6       51.86       30.51      5.78 o 
   8   1   6     1517.48     1443.81     24.14 o 
   9   1   6     1917.06     1986.53     30.80 o 
  10   1   6        5.31       13.40      7.00 o 
  11   1   6       24.55        9.42      9.91 o 
  12   1   6      213.56      199.99     19.68 o 
  13   1   6       71.04       75.55     12.20 o 
  14   1   6        4.22       -2.68     13.52 o 
  15   1   6      216.30      221.93     25.92 o 
  16   1   6      146.53      122.76     24.19 o 
  17   1   6        1.49        8.21     32.02 o 
  18   1   6       85.97       58.56     63.13 o 
   0   2   6    51052.29    49383.64    663.02 o 
   1   2   6      298.40      327.83     10.21 o 
   2   2   6     4848.66     4991.85     65.07 o 
   3   2   6     2102.59     2206.42     33.13 o 
   4   2   6     4372.58     4698.69     59.21 o 
   5   2   6      183.22      284.37     10.27 o 
   6   2   6        2.70       11.69      5.60 o 
   7   2   6        0.01       -2.41      4.73 o 
   8   2   6     2715.24     2608.08     37.35 o 
   9   2   6      117.78      131.22      9.25 o 
  10   2   6     2963.70     2971.62     50.88 o 
  11   2   6       23.31       14.36     10.60 o 
  12   2   6      550.67      584.48     30.73 o 
  13   2   6      284.39      296.91     18.44 o 
  14   2   6      446.67      433.84     26.66 o 
  15   2   6      219.08      246.36     32.34 o 
  16   2   6        4.35        6.29     24.79 o 
  17   2   6      258.60      240.32     33.58 o 
  18   2   6       16.67       20.67     38.53 o 
   1   3   6      185.63      165.11      7.72 o 
   2   3   6     1485.67     1404.60     22.95 o 
   3   3   6     1314.97     1324.54     22.57 o 
   4   3   6       73.06       97.05      7.02 o 
   5   3   6      456.30      452.35     14.05 o 
   6   3   6     4122.51     4066.24     56.18 o 
   7   3   6      515.93      559.01     16.85 o 
   8   3   6      780.82      807.89     19.70 o 
   9   3   6     1179.04     1140.24     26.37 o 
  10   3   6     1808.37     1764.65     34.23 o 
  11   3   6      231.68      247.08     16.51 o 
  12   3   6        1.23       11.91     11.28 o 
  13   3   6      823.78      831.39     33.43 o 
  14   3   6     1029.98      877.67     33.09 o 
  15   3   6       95.37       97.44     20.85 o 
  16   3   6      146.79      151.23     22.18 o 
  17   3   6       14.73        7.51     24.19 o 
  18   3   6       12.57       21.74     35.71 o 
   0   4   6      153.10      147.71     14.79 o 
   1   4   6     1594.92     1602.75     27.12 o 
   2   4   6     3551.48     3595.63     49.46 o 
   3   4   6     1360.46     1391.93     21.95 o 
   4   4   6     2634.93     2822.02     39.67 o 
   5   4   6       45.03       44.77      7.16 o 
   6   4   6     1439.66     1401.07     25.68 o 
   7   4   6      258.50      301.61     23.12 o 
   8   4   6       24.31       36.10      9.92 o 
   9   4   6      551.98      502.64     21.57 o 
  10   4   6      186.11      197.25     15.16 o 
  11   4   6       87.74       74.78     13.03 o 
  12   4   6      222.32      174.45     18.30 o 
  13   4   6      144.73      131.83     20.43 o 
  14   4   6       29.42       -2.11     16.13 o 
  15   4   6        0.30        1.18     16.88 o 
  16   4   6      108.43       98.57     23.89 o 
  17   4   6       58.26      -10.48     28.92 o 
   1   5   6       14.79       10.25      9.62 o 
   2   5   6      109.76      133.60     10.04 o 
   3   5   6       31.29       40.33      8.89 o 
   4   5   6      167.81      195.17     11.98 o 
   5   5   6      338.20      360.33     15.76 o 
   6   5   6     1101.50     1201.11     29.46 o 
   7   5   6      223.42      246.10     18.52 o 
   8   5   6     1014.20      989.02     31.87 o 
   9   5   6      198.50      192.51     18.15 o 
  10   5   6       20.11       23.17     10.64 o 
  11   5   6      179.51      208.88     17.73 o 
  12   5   6     1092.29     1095.14     36.76 o 
  13   5   6      106.02       80.90     21.00 o 
  14   5   6        3.69        1.34     17.25 o 
  15   5   6       14.52       22.83     20.24 o 
  16   5   6      147.78      121.00     29.78 o 
   0   6   6     1199.16     1316.37     43.80 o 
   1   6   6     1100.62     1234.36     38.94 o 
   2   6   6      106.58      150.05     18.48 o 
   3   6   6      175.81      177.28     14.42 o 
   4   6   6      386.52      359.74     19.52 o 
   5   6   6       12.98        1.91     14.86 o 
   6   6   6     1094.57     1079.75     39.27 o 
   7   6   6        3.05        3.11     11.74 o 
   8   6   6      129.41      145.94     16.15 o 
   9   6   6        6.63        4.05     13.15 o 
  10   6   6        0.19       -5.04     11.30 o 
  11   6   6       10.43       11.41     13.18 o 
  12   6   6      141.73      141.92     19.93 o 
  13   6   6       10.36        7.55     15.69 o 
  14   6   6       83.53       60.58     22.83 o 
  15   6   6       38.66       38.16     26.86 o 
   1   7   6        1.77        9.52     11.12 o 
   2   7   6      245.25      235.49     22.49 o 
   3   7   6       19.00       20.70     15.56 o 
   4   7   6      196.60      242.10     27.60 o 
   5   7   6      366.45      332.13     21.63 o 
   6   7   6       77.05       71.51     14.21 o 
   7   7   6      215.21      222.92     19.60 o 
   8   7   6      201.14      220.97     24.06 o 
   9   7   6      316.43      336.11     29.85 o 
  10   7   6      273.27      219.12     22.69 o 
  11   7   6       27.70       36.26     16.76 o 
  12   7   6        0.63       17.69     16.33 o 
  13   7   6       10.71       12.25     26.67 o 
  14   7   6      175.07       94.69     64.80 o 
   0   8   6       65.29      154.40     34.50 o 
   1   8   6        0.02       20.13     19.67 o 
   2   8   6      351.23      332.61     45.67 o 
   3   8   6       10.37       55.15     17.65 o 
   4   8   6       20.80       15.86     13.52 o 
   5   8   6       13.60        9.31     14.48 o 
   6   8   6        2.94        9.43     14.32 o 
   7   8   6       25.23       21.10     15.37 o 
   8   8   6      312.21      345.03     26.80 o 
   9   8   6       80.19       76.91     19.30 o 
  10   8   6        0.22       29.71     17.40 o 
  11   8   6        5.69       28.82     21.40 o 
  12   8   6       61.03       75.07     34.51 o 
   1   9   6        0.17      -30.44     30.44 o 
   2   9   6       17.63       18.60     22.90 o 
   3   9   6       46.42       55.94     23.81 o 
   4   9   6        0.95        1.40     20.89 o 
   5   9   6       20.01       23.69     16.38 o 
   6   9   6       68.95       73.21     19.93 o 
   7   9   6        1.63       27.60     18.16 o 
   8   9   6        0.16       29.58     19.01 o 
   9   9   6       11.89       23.87     30.97 o 
  10   9   6        0.06        2.94     40.87 o 
   0  10   6       58.70       68.93     59.33 o 
   1  10   6        2.64       -9.37     44.87 o 
   2  10   6       15.96       19.47     41.04 o 
   3  10   6       13.38      -36.46     49.73 o 
   4  10   6       18.05       -6.46     25.82 o 
   5  10   6       25.07       35.42     26.58 o 
   6  10   6       19.66       60.80     50.93 o 
   1   1   7    20117.71    19348.56    230.34 o 
   2   1   7     2440.97     2344.93     53.83 o 
   3   1   7     3235.26     3270.33     49.01 o 
   4   1   7    20336.79    20093.72    260.93 o 
   5   1   7        5.99       24.25      4.71 o 
   6   1   7     1404.92     1372.48     23.46 o 
   7   1   7      823.63      706.30     16.86 o 
   8   1   7     2248.27     2251.41     35.32 o 
   9   1   7     1305.25     1259.83     25.07 o 
  10   1   7       98.52      108.84      9.79 o 
  11   1   7      512.71      490.06     19.46 o 
  12   1   7      178.93      195.76     14.78 o 
  13   1   7       24.90       25.61     10.65 o 
  14   1   7      390.49      404.04     30.06 o 
  15   1   7       79.61       78.99     22.02 o 
  16   1   7      220.05      239.28     28.93 o 
  17   1   7      104.62      157.89     31.81 o 
  18   1   7      440.33      531.83     79.60 o 
   0   2   7    13958.52    13603.84    188.12 o 
   1   2   7      137.95      170.53      6.53 o 
   2   2   7     3396.23     3105.20     47.83 o 
   3   2   7     6852.01     6749.20     94.67 o 
   4   2   7     4822.76     4935.31     72.99 o 
   5   2   7     3794.37     3863.49     56.16 o 
   6   2   7       19.32       11.42      6.36 o 
   7   2   7      196.75      207.26     10.30 o 
   8   2   7      506.35      568.06     15.13 o 
   9   2   7      385.06      430.91     15.71 o 
  10   2   7      219.24      254.22     18.37 o 
  11   2   7       25.19       14.55     11.39 o 
  12   2   7        9.82        4.55      9.55 o 
  13   2   7       39.17       47.82     13.48 o 
  14   2   7      100.81       86.87     14.12 o 
  15   2   7       27.71       43.26     19.09 o 
  16   2   7      162.44      170.76     30.21 o 
  17   2   7      185.21      145.50     42.62 o 
  18   2   7        0.10      -19.66     36.55 o 
   1   3   7      446.71      384.21      9.94 o 
   2   3   7      216.77      234.38     10.73 o 
   3   3   7       76.01      120.13      7.39 o 
   4   3   7     4913.77     5103.92     65.84 o 
   5   3   7     4718.98     4693.33     62.20 o 
   6   3   7     1623.89     1676.72     29.40 o 
   7   3   7     2164.04     2241.74     40.62 o 
   8   3   7      555.86      566.46     19.89 o 
   9   3   7     1125.01     1165.58     26.34 o 
  10   3   7     1353.82     1392.12     31.62 o 
  11   3   7        0.76        2.26      8.31 o 
  12   3   7      161.35      155.81     16.66 o 
  13   3   7        0.10        6.89     12.20 o 
  14   3   7       48.62       54.13     21.86 o 
  15   3   7       50.46       36.56     17.30 o 
  16   3   7      226.37      254.02     29.24 o 
  17   3   7        3.57       17.42     26.34 o 
  18   3   7        0.21       81.46     37.64 o 
   0   4   7     1992.52     1814.41     42.07 o 
   1   4   7       17.74       18.66      5.95 o 
   2   4   7     1358.02     1314.36     22.09 o 
   3   4   7      152.52      148.28      9.33 o 
   4   4   7      313.79      325.49     12.19 o 
   5   4   7     6002.35     6094.29     73.79 o 
   6   4   7       32.08       81.54     10.37 o 
   7   4   7      222.56      243.81     14.94 o 
   8   4   7       62.19       67.87     11.18 o 
   9   4   7     1166.49     1245.82     43.73 o 
  10   4   7      317.56      317.67     18.15 o 
  11   4   7        8.94       -7.76      9.13 o 
  12   4   7      511.25      506.25     23.18 o 
  13   4   7      302.68      261.26     21.78 o 
  14   4   7        3.56        3.14     16.78 o 
  15   4   7      273.41      241.07     25.66 o 
  16   4   7        2.43       19.06     18.29 o 
  17   4   7       26.91       44.86     29.56 o 
   1   5   7      391.65      429.78     16.97 o 
   2   5   7     2454.05     2498.58     50.19 o 
   3   5   7      845.04      817.29     20.37 o 
   4   5   7      107.53      116.22      9.81 o 
   5   5   7        0.48        5.88      7.68 o 
   6   5   7     1025.43     1110.20     26.22 o 
   7   5   7     1022.65     1186.29     55.13 o 
   8   5   7      318.75      330.99     21.03 o 
   9   5   7       12.84       15.50     11.98 o 
  10   5   7        0.68       -5.63      9.60 o 
  11   5   7        0.57        9.19     11.13 o 
  12   5   7       68.55       78.43     14.65 o 
  13   5   7       46.04       26.86     17.56 o 
  14   5   7       28.93       43.02     19.14 o 
  15   5   7      117.49       88.79     24.82 o 
  16   5   7       38.60       29.80     25.31 o 
   0   6   7        5.94       31.13     12.69 o 
   1   6   7     1888.41     2081.43     58.17 o 
   2   6   7      300.93      303.99     16.85 o 
   3   6   7      369.79      324.09     32.30 o 
   4   6   7     1071.15     1055.01     33.23 o 
   5   6   7       73.94       83.94     13.04 o 
   6   6   7      357.45      367.15     20.64 o 
   7   6   7        1.19        5.83     10.18 o 
   8   6   7       60.39       49.54     16.77 o 
   9   6   7       71.79       84.26     16.46 o 
  10   6   7      377.52      334.47     22.36 o 
  11   6   7       10.58       18.43     14.23 o 
  12   6   7       78.38       90.34     20.33 o 
  13   6   7      315.87      244.17     29.27 o 
  14   6   7       54.03       22.88     20.14 o 
  15   6   7        3.54       21.24     25.71 o 
   1   7   7       10.59       37.52     10.32 o 
   2   7   7      179.30      168.93     18.61 o 
   3   7   7      124.23      138.32     19.25 o 
   4   7   7       51.94       45.81     13.20 o 
   5   7   7       31.53       43.59     12.98 o 
   6   7   7        4.77       24.84     12.38 o 
   7   7   7      682.05      735.58     45.52 o 
   8   7   7      157.08      141.28     17.89 o 
   9   7   7       25.61       61.78     17.56 o 
  10   7   7       24.94       32.75     15.98 o 
  11   7   7        0.72       -5.67     14.89 o 
  12   7   7        2.16       15.16     16.58 o 
  13   7   7        4.88       36.24     19.96 o 
  14   7   7       20.75       -4.37     32.64 o 
   0   8   7      522.17      509.84     52.93 o 
   1   8   7      440.84      404.34     30.83 o 
   2   8   7        2.37       25.08     19.65 o 
   3   8   7      213.70      215.18     36.35 o 
   4   8   7       46.57       55.41     15.02 o 
   5   8   7       11.33      -10.40     13.38 o 
   6   8   7       30.43       56.69     15.59 o 
   7   8   7        0.54       25.50     14.83 o 
   8   8   7      137.39      158.48     21.68 o 
   9   8   7      128.75      114.71     25.22 o 
  10   8   7       10.35       27.57     17.69 o 
  11   8   7       14.70       47.63     24.88 o 
  12   8   7        1.36       11.84     31.61 o 
   1   9   7       12.28       15.52     25.90 o 
   2   9   7       15.10        0.47     25.98 o 
   3   9   7      246.00      233.08     25.96 o 
   4   9   7       14.42        4.66     18.49 o 
   5   9   7      207.80      219.33     22.50 o 
   6   9   7       22.67       43.33     18.55 o 
   7   9   7       16.44       43.19     19.14 o 
   8   9   7        5.00       24.33     19.46 o 
   9   9   7       38.31       65.96     33.62 o 
  10   9   7       43.50       48.51     33.87 o 
   0  10   7       28.71        6.67     58.53 o 
   1  10   7       19.53       -9.80     39.59 o 
   2  10   7       17.47        5.16     40.60 o 
   3  10   7        1.13      -32.97     33.36 o 
   4  10   7       16.36       12.10     25.74 o 
   5  10   7       35.00       29.99     27.68 o 
   6  10   7        4.83       54.93     52.00 o 
   0   0   8      478.25      447.04     18.42 o 
   1   0   8    16148.83    15358.91    244.12 o 
   2   0   8       36.38       51.72      6.29 o 
   3   0   8      383.57      394.61     16.24 o 
   4   0   8    18761.60    18834.91    344.47 o 
   5   0   8     2504.77     2644.64     48.31 o 
   6   0   8        3.23       -5.58      5.86 o 
   7   0   8      324.24      257.98     14.28 o 
   8   0   8     8404.64     8728.20    149.23 o 
   9   0   8       28.41       46.51     12.85 o 
  10   0   8        2.04        1.70      9.02 o 
  11   0   8      286.21      339.11     28.39 o 
  12   0   8     1164.08     1210.68     60.12 o 
  13   0   8     4246.81     3906.43    173.46 o 
  14   0   8       76.76      143.22     31.86 o 
  15   0   8      215.89      205.79     36.70 o 
  16   0   8       24.89       24.99     32.93 o 
  17   0   8        1.88      -29.57     29.57 o 
  18   0   8       38.61       27.90     56.73 o 
   1   1   8       48.98       35.74      3.73 o 
   2   1   8     6570.32     6562.20     98.75 o 
   3   1   8     1277.94     1229.80     25.75 o 
   4   1   8       10.60       19.49      5.92 o 
   5   1   8     3009.87     3277.07     52.11 o 
   6   1   8     6315.25     6779.73     83.10 o 
   7   1   8    24059.63    24771.06    244.93 o 
   8   1   8      370.41      448.84     12.16 o 
   9   1   8       58.64      101.09      9.25 o 
  10   1   8        8.95       -6.82      7.16 o 
  11   1   8      231.80      211.76     14.44 o 
  12   1   8      258.82      252.44     16.14 o 
  13   1   8        4.00      -12.41     16.13 o 
  14   1   8        6.73        0.39     16.15 o 
  15   1   8        8.09        6.07     18.22 o 
  16   1   8      173.57      159.21     26.48 o 
  17   1   8       16.35       23.07     30.14 o 
  18   1   8       89.05      163.50     45.08 o 
   0   2   8     1738.49     1666.14     37.66 o 
   1   2   8     3253.11     3156.08     41.20 o 
   2   2   8     7912.17     7868.15     98.79 o 
   3   2   8       79.16       74.55      7.36 o 
   4   2   8     2559.64     2508.68     48.01 o 
   5   2   8       32.69        8.86      6.51 o 
   6   2   8      678.91      748.34     19.51 o 
   7   2   8      350.15      351.28     12.69 o 
   8   2   8        8.43       -3.05      5.83 o 
   9   2   8     1585.04     1547.41     29.57 o 
  10   2   8      732.58      700.67     20.41 o 
  11   2   8      135.51      125.74     13.29 o 
  12   2   8       12.18       16.75     10.73 o 
  13   2   8       81.90       54.36     12.75 o 
  14   2   8       48.58       45.10     14.52 o 
  15   2   8      726.30      692.65     41.18 o 
  16   2   8        0.04       -1.76     22.92 o 
  17   2   8      278.56      314.28     49.94 o 
  18   2   8        0.84      -26.73     34.72 o 
   1   3   8      389.84      415.67     14.43 o 
   2   3   8     5607.38     5287.42     65.24 o 
   3   3   8      618.80      589.16     15.35 o 
   4   3   8     4658.61     4690.89     72.36 o 
   5   3   8    18779.63    18830.29    215.29 o 
   6   3   8       77.10       88.90      8.70 o 
   7   3   8     1757.50     1763.44     40.14 o 
   8   3   8      185.84      179.15     13.33 o 
   9   3   8     5915.13     5801.76     78.25 o 
  10   3   8       42.38       33.85     10.87 o 
  11   3   8      179.26      191.25     19.09 o 
  12   3   8       12.55       22.60     11.46 o 
  13   3   8      162.57      168.29     20.13 o 
  14   3   8       42.90       40.18     17.78 o 
  15   3   8       27.48       42.87     15.98 o 
  16   3   8      192.20      262.08     34.41 o 
  17   3   8        1.61      -27.71     27.71 o 
  18   3   8       16.75      -70.53     70.53 o 
   0   4   8     2081.18     2094.85     41.39 o 
   1   4   8     2160.57     2182.01     31.05 o 
   2   4   8       97.96      120.51      7.70 o 
   3   4   8     3332.31     3229.93     42.19 o 
   4   4   8       49.59       52.78      7.05 o 
   5   4   8        3.99       23.01      8.49 o 
   6   4   8     1241.64     1312.28     29.96 o 
   7   4   8      244.81      224.21     20.66 o 
   8   4   8      697.14      693.75     23.73 o 
   9   4   8       99.66       77.55     12.22 o 
  10   4   8       22.76       26.54     10.40 o 
  11   4   8      147.97      176.77     17.98 o 
  12   4   8       83.38       86.72     15.49 o 
  13   4   8        1.88        7.22     14.09 o 
  14   4   8       41.33       50.93     16.42 o 
  15   4   8       13.35       15.02     17.87 o 
  16   4   8        3.86      -13.49     17.80 o 
  17   4   8       33.95       99.32     45.54 o 
   1   5   8     3100.88     3253.18     50.99 o 
   2   5   8        0.03        8.84      7.15 o 
   3   5   8      579.98      579.09     16.75 o 
   4   5   8        5.60       13.82      7.99 o 
   5   5   8     1245.91     1236.81     27.11 o 
   6   5   8      753.75      791.89     22.62 o 
   7   5   8     3497.95     3573.79     66.72 o 
   8   5   8        4.28       -3.72     12.63 o 
   9   5   8       80.74      115.16     15.73 o 
  10   5   8       22.76       19.68     11.31 o 
  11   5   8      420.92      437.14     22.74 o 
  12   5   8       96.51       92.34     14.85 o 
  13   5   8       87.79       82.53     16.67 o 
  14   5   8        5.66      -17.24     20.76 o 
  15   5   8       65.90       72.77     21.74 o 
  16   5   8       35.48       54.08     26.64 o 
   0   6   8      545.57      610.24     37.03 o 
   1   6   8      941.08     1009.83     65.55 o 
   2   6   8      187.31      193.11     17.49 o 
   3   6   8       13.52       55.19     10.60 o 
   4   6   8      122.56      157.65     14.97 o 
   5   6   8      114.53      113.61     14.88 o 
   6   6   8      123.51      113.34     14.83 o 
   7   6   8       90.87       59.14     20.46 o 
   8   6   8      232.81      197.74     20.61 o 
   9   6   8       17.80       26.14     14.52 o 
  10   6   8        5.55       22.81     14.63 o 
  11   6   8      254.79      256.23     21.54 o 
  12   6   8       24.53       24.72     15.50 o 
  13   6   8       29.08       32.73     16.57 o 
  14   6   8       30.36       51.72     25.40 o 
  15   6   8       27.27      -17.61     31.12 o 
   1   7   8      802.34      731.80     33.34 o 
   2   7   8        1.05        2.84     13.77 o 
   3   7   8      427.80      493.59     33.94 o 
   4   7   8      226.14      260.26     22.46 o 
   5   7   8       97.21       56.87     14.18 o 
   6   7   8       86.91      114.67     15.93 o 
   7   7   8      218.74      347.16     29.42 o 
   8   7   8        6.51       27.13     15.28 o 
   9   7   8       66.23       77.02     18.34 o 
  10   7   8       76.05      102.23     32.27 o 
  11   7   8        8.42      -12.63     14.60 o 
  12   7   8       16.99       40.84     17.42 o 
  13   7   8      111.69       96.52     24.48 o 
  14   7   8        5.86       11.77     33.84 o 
   0   8   8       56.73       54.62     30.73 o 
   1   8   8        9.10       33.90     21.14 o 
   2   8   8      437.57      376.60     50.19 o 
   3   8   8      199.52      229.67     19.95 o 
   4   8   8        6.05       29.54     13.93 o 
   5   8   8       19.15       24.80     14.55 o 
   6   8   8       19.46       14.88     14.04 o 
   7   8   8        5.51       37.73     15.72 o 
   8   8   8       11.44       27.43     19.27 o 
   9   8   8       98.26      101.47     23.61 o 
  10   8   8       47.46       34.77     21.54 o 
  11   8   8       22.17       -7.97     27.50 o 
  12   8   8       32.43       20.29     33.29 o 
   1   9   8       43.87       20.62     30.00 o 
   2   9   8       65.88       34.99     27.92 o 
   3   9   8       79.68      132.87     21.90 o 
   4   9   8        6.00       -5.58     17.82 o 
   5   9   8       11.82       59.00     17.86 o 
   6   9   8       20.70       23.75     16.66 o 
   7   9   8       23.10       32.41     18.55 o 
   8   9   8       18.34        7.67     23.99 o 
   9   9   8        2.84       38.42     35.53 o 
  10   9   8       15.60       40.84     34.01 o 
   0  10   8       10.94      -28.13     57.07 o 
   1  10   8        0.13       -9.30     39.49 o 
   2  10   8        1.75      -38.07     38.07 o 
   3  10   8       21.92      -17.67     49.53 o 
   4  10   8       11.87       -3.47     36.75 o 
   5  10   8        2.91       -1.22     23.16 o 
   6  10   8       46.82      -44.40     44.40 o 
   1   1   9      661.20      609.88     11.69 o 
   2   1   9       77.63       82.65      6.33 o 
   3   1   9    11861.70    10955.68    146.90 o 
   4   1   9     2803.43     2844.80     50.28 o 
   5   1   9    19204.93    19122.97    275.33 o 
   6   1   9     4119.19     4463.16     58.13 o 
   7   1   9     7741.23     8107.32     86.49 o 
   8   1   9       64.07       73.15      6.43 o 
   9   1   9     2686.68     2628.58     45.03 o 
  10   1   9       16.92       19.42      8.28 o 
  11   1   9     1225.95     1179.08     31.59 o 
  12   1   9        1.72        5.58     10.70 o 
  13   1   9       45.53       45.00     17.13 o 
  14   1   9        0.83        1.82     16.74 o 
  15   1   9       24.51      -11.22     17.24 o 
  16   1   9       44.09       41.41     22.38 o 
  17   1   9       13.33      -12.53     23.01 o 
  18   1   9       70.84       93.28     42.95 o 
   0   2   9     2483.52     2690.71     51.31 o 
   1   2   9     1158.50     1232.49     21.48 o 
   2   2   9     6633.41     6278.69     80.82 o 
   3   2   9     2493.87     2603.74     43.14 o 
   4   2   9      260.81      273.60     12.67 o 
   5   2   9     8763.45     8758.00    123.00 o 
   6   2   9      401.90      390.70     15.20 o 
   7   2   9      613.81      620.35     18.92 o 
   8   2   9      273.29      286.74     20.10 o 
   9   2   9     1945.42     2011.19     35.21 o 
  10   2   9      324.31      329.35     14.96 o 
  11   2   9     1072.82     1079.91     31.26 o 
  12   2   9      414.27      487.92     26.63 o 
  13   2   9      120.22      141.64     15.28 o 
  14   2   9       62.93       23.01     14.68 o 
  15   2   9       17.35        2.07     21.76 o 
  16   2   9       38.99       60.04     41.88 o 
  17   2   9      110.51      170.09     96.59 o 
  18   2   9       28.14      -69.06     69.06 o 
   1   3   9     1098.43     1065.50     16.63 o 
   2   3   9        0.04       -3.95      5.48 o 
   3   3   9     3118.73     3133.32     47.58 o 
   4   3   9        0.31        8.96      8.05 o 
   5   3   9      690.69      825.09     27.53 o 
   6   3   9      477.29      452.53     18.17 o 
   7   3   9       16.63       13.02      7.87 o 
   8   3   9       19.40       14.42      8.70 o 
   9   3   9       15.80       29.00      8.85 o 
  10   3   9       87.56       70.57     10.46 o 
  11   3   9        7.00       13.76      9.02 o 
  12   3   9      144.06      173.46     15.84 o 
  13   3   9      354.29      346.22     26.86 o 
  14   3   9      158.21      166.00     20.46 o 
  15   3   9      122.47       96.15     28.63 o 
  16   3   9       14.73       13.10     24.51 o 
  17   3   9       29.91       19.45     25.80 o 
   0   4   9     2266.97     2141.50     36.99 o 
   1   4   9      348.66      360.55     12.88 o 
   2   4   9      590.78      545.09     14.19 o 
   3   4   9       65.02       94.49      8.20 o 
   4   4   9      835.11      819.03     20.61 o 
   5   4   9      166.78      149.19     12.07 o 
   6   4   9      801.30      814.92     24.43 o 
   7   4   9      295.54      365.65     18.83 o 
   8   4   9      329.41      317.47     19.36 o 
   9   4   9      494.83      552.78     22.64 o 
  10   4   9     1176.99     1122.46     30.06 o 
  11   4   9      555.12      593.14     33.35 o 
  12   4   9       98.07      128.08     15.52 o 
  13   4   9      201.53      213.15     28.44 o 
  14   4   9      113.65      152.54     19.59 o 
  15   4   9       72.01       57.00     20.79 o 
  16   4   9        2.63       12.19     22.50 o 
  17   4   9       55.90       76.22     30.73 o 
   1   5   9      966.54      915.06     19.33 o 
   2   5   9      500.35      528.35     16.72 o 
   3   5   9        1.23       17.50      8.82 o 
   4   5   9       96.94      117.48     16.04 o 
   5   5   9      324.46      367.92     16.76 o 
   6   5   9      786.83      758.79     24.83 o 
   7   5   9     1352.12     1401.85     37.35 o 
   8   5   9      301.41      311.28     21.00 o 
   9   5   9       14.95       35.22     13.11 o 
  10   5   9        0.03        7.89     12.95 o 
  11   5   9        7.56       21.66     13.69 o 
  12   5   9      471.77      432.76     27.14 o 
  13   5   9      125.65      152.54     20.65 o 
  14   5   9        6.94      -16.64     16.64 o 
  15   5   9       10.12        1.67     19.12 o 
  16   5   9       12.78       21.14     24.14 o 
   0   6   9      855.45      844.79     32.16 o 
   1   6   9      114.67      118.09     12.62 o 
   2   6   9      163.98      187.10     13.85 o 
   3   6   9      864.75      983.85     27.80 o 
   4   6   9      714.60      678.53     33.08 o 
   5   6   9      326.60      329.47     22.60 o 
   6   6   9       18.63       25.02     11.12 o 
   7   6   9      229.94      238.95     19.84 o 
   8   6   9      259.65      295.43     22.20 o 
   9   6   9      273.57      251.76     21.79 o 
  10   6   9        3.10        3.13     14.34 o 
  11   6   9       31.11       30.28     14.08 o 
  12   6   9      214.57      184.57     21.49 o 
  13   6   9      162.48      127.65     20.29 o 
  14   6   9      202.30      217.04     27.96 o 
  15   6   9       47.70       44.21     33.95 o 
   1   7   9        1.31       26.56     13.27 o 
   2   7   9      118.73      100.20     14.38 o 
   3   7   9      351.11      380.01     25.74 o 
   4   7   9      863.44      879.82     52.37 o 
   5   7   9      322.52      271.60     19.83 o 
   6   7   9        1.32       10.81     12.07 o 
   7   7   9        6.72       31.36     15.55 o 
   8   7   9        1.44        0.81     14.77 o 
   9   7   9       21.70       20.19     15.18 o 
  10   7   9      299.23      223.70     24.52 o 
  11   7   9        2.92        3.33     16.02 o 
  12   7   9      305.38      274.72     26.33 o 
  13   7   9        6.99        1.50     19.35 o 
  14   7   9        1.66       50.00     59.07 o 
   0   8   9      113.32       82.62     53.40 o 
   1   8   9      283.18      270.74     31.47 o 
   2   8   9       25.40       52.00     14.97 o 
   3   8   9       34.37       25.59     13.85 o 
   4   8   9       80.23       57.60     14.97 o 
   5   8   9      127.41      128.99     23.34 o 
   6   8   9       13.63       14.71     18.67 o 
   7   8   9        7.08       27.21     14.75 o 
   8   8   9        0.18       25.94     18.27 o 
   9   8   9        0.13      -17.98     18.18 o 
  10   8   9        7.92       19.38     20.61 o 
  11   8   9       30.82       62.78     32.64 o 
  12   8   9       10.24        9.21     32.74 o 
   1   9   9        4.16       -3.19     31.37 o 
   2   9   9        4.47        2.76     25.50 o 
   3   9   9      181.45      223.54     50.64 o 
   4   9   9        3.78       14.04     17.85 o 
   5   9   9       23.76       42.68     17.07 o 
   6   9   9       35.40       53.70     17.70 o 
   7   9   9        5.38        4.49     19.09 o 
   8   9   9        3.35        0.09     30.24 o 
   9   9   9        7.50       20.52     33.80 o 
   0  10   9      139.36      -12.00     54.40 o 
   1  10   9        3.59        2.21     40.49 o 
   2  10   9       15.90      -27.60     62.00 o 
   3  10   9       35.18      -12.34     46.00 o 
   4  10   9        6.30       58.79     39.69 o 
   5  10   9       20.98       35.73     52.40 o 
   6  10   9       30.49      -24.27     50.67 o 
   0   0  10      657.03      637.26     24.77 o 
   1   0  10     3399.91     3197.37     58.21 o 
   2   0  10    43086.04    40140.23    627.95 o 
   3   0  10      119.61      117.06     10.60 o 
   4   0  10       86.09       40.38     11.85 o 
   5   0  10    21591.92    22605.42    414.40 o 
   6   0  10     2275.63     2296.26     44.74 o 
   7   0  10      265.08      317.00     16.02 o 
   8   0  10      105.15       61.32     13.70 o 
   9   0  10      309.01      379.87     19.52 o 
  10   0  10       98.20       77.18     17.32 o 
  11   0  10      284.78      326.03     34.66 o 
  12   0  10     1059.25     1053.69    148.93 o 
  13   0  10      332.62      357.67     39.90 o 
  14   0  10      316.16      295.80     62.07 o 
  15   0  10      518.13      451.52     48.78 o 
  16   0  10       64.33       47.60     32.00 o 
  17   0  10        0.28      -40.93     45.67 o 
  18   0  10        5.62       -4.34     37.40 o 
   1   1  10     7603.77     7287.19     86.06 o 
   2   1  10      386.44      401.42     11.33 o 
   3   1  10      298.26      260.66     10.54 o 
   4   1  10    15605.06    15558.39    226.10 o 
   5   1  10     1453.18     1541.39     33.45 o 
   6   1  10      523.10      480.12     18.14 o 
   7   1  10       34.91       24.58      5.54 o 
   8   1  10      125.23      110.71      7.65 o 
   9   1  10      875.85      826.76     24.57 o 
  10   1  10       39.05       54.18     10.70 o 
  11   1  10      325.13      350.45     19.00 o 
  12   1  10        8.37       19.50     13.49 o 
  13   1  10       34.14       31.11     16.67 o 
  14   1  10       40.16       18.00     17.94 o 
  15   1  10       40.82       40.63     20.75 o 
  16   1  10       22.61       20.48     21.81 o 
  17   1  10       44.96       -0.82     23.46 o 
  18   1  10       19.16       40.41     30.35 o 
   0   2  10    12681.89    12359.37    201.22 o 
   1   2  10      224.69      262.86      8.52 o 
   2   2  10      284.35      292.70     14.28 o 
   3   2  10     3256.48     3118.06     50.18 o 
   4   2  10     5250.10     5042.91     75.67 o 
   5   2  10     1132.23     1167.71     23.68 o 
   6   2  10      116.86      117.69     10.12 o 
   7   2  10     1716.32     1753.09     33.99 o 
   8   2  10      121.30      184.73     12.80 o 
   9   2  10      491.40      524.15     23.44 o 
  10   2  10      395.12      402.10     16.63 o 
  11   2  10       51.15       48.52     11.13 o 
  12   2  10      764.32      809.61     26.64 o 
  13   2  10      119.92      112.52     16.63 o 
  14   2  10      153.78      157.70     21.49 o 
  15   2  10      126.92      135.26     25.35 o 
  16   2  10       26.45       10.07     25.40 o 
  17   2  10      409.05      444.33     45.95 o 
  18   2  10       12.91       87.46     82.00 o 
   1   3  10      339.57      288.27      9.55 o 
   2   3  10    10172.97     9922.36    114.09 o 
   3   3  10     6752.30     6795.15     81.05 o 
   4   3  10      861.10      844.00     22.46 o 
   5   3  10      774.04      741.96     22.13 o 
   6   3  10      178.86      198.49     14.83 o 
   7   3  10        0.62        8.77      7.61 o 
   8   3  10      446.35      501.40     19.97 o 
   9   3  10       86.64       75.63     11.98 o 
  10   3  10      186.76      180.77     13.17 o 
  11   3  10      125.39      132.87     12.70 o 
  12   3  10       10.79        5.11     11.14 o 
  13   3  10      213.37      224.48     19.64 o 
  14   3  10       27.99       45.80     15.87 o 
  15   3  10       44.44       46.18     18.93 o 
  16   3  10       88.37      129.38     52.48 o 
  17   3  10       58.12       53.73     50.53 o 
   0   4  10     2133.93     2263.15     38.72 o 
   1   4  10      828.53      867.76     14.47 o 
   2   4  10      195.27      237.00     12.73 o 
   3   4  10       24.58       32.56      8.79 o 
   4   4  10      108.70      138.57     12.18 o 
   5   4  10        3.66        2.20      7.53 o 
   6   4  10     1704.65     1668.28     34.91 o 
   7   4  10      330.89      353.22     17.97 o 
   8   4  10      761.81      704.92     24.66 o 
   9   4  10      659.42      644.29     30.26 o 
  10   4  10      241.40      273.33     18.19 o 
  11   4  10      914.74      872.22     30.90 o 
  12   4  10        9.08       10.38     11.33 o 
  13   4  10      149.21      171.22     19.54 o 
  14   4  10        0.70       -4.79     15.23 o 
  15   4  10       23.46        4.68     18.67 o 
  16   4  10        1.25       -7.42     22.82 o 
  17   4  10        0.61       60.93     35.52 o 
   1   5  10      909.80      873.44     25.80 o 
   2   5  10     1032.81      997.06     22.15 o 
   3   5  10      362.30      375.39     20.34 o 
   4   5  10      311.82      344.77     15.59 o 
   5   5  10        2.21       11.97     10.73 o 
   6   5  10       14.27        9.69     10.03 o 
   7   5  10      301.03      307.78     18.46 o 
   8   5  10      193.59      196.48     18.26 o 
   9   5  10      135.01      180.40     18.30 o 
  10   5  10      838.57      860.73     32.96 o 
  11   5  10      490.12      540.56     24.93 o 
  12   5  10       12.24       28.03     12.63 o 
  13   5  10       52.86       62.04     15.45 o 
  14   5  10       36.13       38.56     19.11 o 
  15   5  10        1.72      -18.65     18.91 o 
  16   5  10      459.66      414.09     38.45 o 
   0   6  10       22.89       41.08     19.11 o 
   1   6  10      455.98      456.00     19.65 o 
   2   6  10      320.55      356.88     31.86 o 
   3   6  10       62.62       63.21     10.97 o 
   4   6  10       19.23       37.41     10.85 o 
   5   6  10      164.75      134.52     16.52 o 
   6   6  10        8.74        1.78     11.63 o 
   7   6  10      307.88      316.78     27.34 o 
   8   6  10      104.31      118.90     16.83 o 
   9   6  10       27.03       57.34     15.64 o 
  10   6  10       62.78      129.99     23.45 o 
  11   6  10       11.80       18.87     13.80 o 
  12   6  10       22.96       25.23     21.10 o 
  13   6  10       13.32      -12.05     14.36 o 
  14   6  10       27.28       25.15     16.83 o 
  15   6  10       13.27       72.51     34.85 o 
   1   7  10        2.05      -10.27     10.56 o 
   2   7  10      140.98       84.46     12.00 o 
   3   7  10        1.30       -8.01     10.47 o 
   4   7  10       23.33       31.43     12.39 o 
   5   7  10       15.25       27.94     14.78 o 
   6   7  10       33.33       41.46     16.41 o 
   7   7  10       46.45       35.91     17.82 o 
   8   7  10      431.36      423.44     50.80 o 
   9   7  10        4.57       18.02     15.75 o 
  10   7  10       31.35       45.91     18.99 o 
  11   7  10       15.86       19.45     21.09 o 
  12   7  10       72.61       89.92     20.34 o 
  13   7  10        0.95       42.81     32.57 o 
   0   8  10      185.02      130.31     60.47 o 
   1   8  10        6.69       21.60     17.84 o 
   2   8  10        8.02       -2.82     13.27 o 
   3   8  10        0.02      -13.67     13.99 o 
   4   8  10        8.63        9.71     16.04 o 
   5   8  10        8.19        8.89     13.07 o 
   6   8  10      135.16      126.48     25.87 o 
   7   8  10      116.10      116.47     21.18 o 
   8   8  10       56.28       53.96     19.26 o 
   9   8  10        0.12      -18.01     18.01 o 
  10   8  10        1.40      -18.94     18.94 o 
  11   8  10      170.12      165.42     51.93 o 
  12   8  10       41.90       35.84     35.21 o 
   1   9  10       21.81       43.13     31.13 o 
   2   9  10       14.61       -7.47     25.88 o 
   3   9  10        7.23       11.25     26.33 o 
   4   9  10        3.47       -3.81     16.98 o 
   5   9  10        2.09       -1.78     17.31 o 
   6   9  10       20.77       30.83     17.10 o 
   7   9  10      101.43       59.05     30.19 o 
   8   9  10       12.81       17.04     24.35 o 
   9   9  10        0.60       17.71     31.18 o 
   0  10  10       14.59       18.27     64.00 o 
   1  10  10       59.89       83.86     64.26 o 
   2  10  10       13.72      -57.60     57.60 o 
   3  10  10       18.92       37.00     40.42 o 
   4  10  10       15.96       73.20     53.87 o 
   5  10  10        3.93       67.06     53.60 o 
   1   1  11    16777.57    15756.04    179.03 o 
   2   1  11      221.59      245.71     10.23 o 
   3   1  11      352.59      346.58     12.26 o 
   4   1  11      354.97      412.22     14.42 o 
   5   1  11     1845.66     1856.31     38.40 o 
   6   1  11      638.70      710.52     22.51 o 
   7   1  11      667.98      685.45     16.12 o 
   8   1  11     1407.91     1415.02     28.17 o 
   9   1  11       36.76       20.23      8.06 o 
  10   1  11     1258.65     1301.41     32.74 o 
  11   1  11        7.04       14.10     12.72 o 
  12   1  11      773.48      811.11     33.10 o 
  13   1  11        0.53       16.58     16.65 o 
  14   1  11      196.94      190.70     28.02 o 
  15   1  11       66.29       61.55     21.75 o 
  16   1  11      298.03      263.39     31.33 o 
  17   1  11       28.91       41.33     25.90 o 
  18   1  11      140.51      147.14     51.57 o 
   0   2  11     1848.56     1720.36     37.00 o 
   1   2  11     5336.32     5162.63     64.22 o 
   2   2  11       22.50       17.95      3.87 o 
   3   2  11     2409.57     2554.79     43.78 o 
   4   2  11      370.80      318.83     13.57 o 
   5   2  11      984.23      857.30     19.97 o 
   6   2  11     1648.36     1705.34     35.36 o 
   7   2  11      548.96      592.47     19.49 o 
   8   2  11      179.67      196.06     13.43 o 
   9   2  11      522.85      487.58     19.45 o 
  10   2  11      130.92      131.27     12.61 o 
  11   2  11       25.25       19.49     12.42 o 
  12   2  11       65.79       73.47     12.86 o 
  13   2  11      352.28      364.78     26.33 o 
  14   2  11       85.15       73.09     20.54 o 
  15   2  11       22.88       33.65     21.59 o 
  16   2  11       34.56       39.82     27.74 o 
  17   2  11       55.51      131.87     35.23 o 
  18   2  11       58.72      264.66     90.26 o 
   1   3  11        3.67        8.02      4.39 o 
   2   3  11       57.57      106.87      9.30 o 
   3   3  11     1233.73     1340.56     29.23 o 
   4   3  11        2.21       -3.73      6.28 o 
   5   3  11     1531.64     1565.81     33.88 o 
   6   3  11      269.91      286.48     14.93 o 
   7   3  11     3840.42     3901.94     62.06 o 
   8   3  11      337.17      399.01     25.33 o 
   9   3  11       66.77       82.67     12.41 o 
  10   3  11      421.35      428.76     18.00 o 
  11   3  11      248.26      251.82     15.60 o 
  12   3  11       79.20       69.79     12.98 o 
  13   3  11      358.61      286.52     20.32 o 
  14   3  11       51.94       46.08     17.66 o 
  15   3  11      125.04      124.39     28.13 o 
  16   3  11        2.07        6.44     33.48 o 
  17   3  11       80.68       41.47     72.80 o 
   0   4  11       17.90       44.60      7.74 o 
   1   4  11     6150.04     5933.43     63.04 o 
   2   4  11     4459.87     4276.12     56.05 o 
   3   4  11       12.79       20.63      5.98 o 
   4   4  11     2690.36     2769.23     50.67 o 
   5   4  11      465.73      526.65     20.92 o 
   6   4  11      500.84      473.34     19.47 o 
   7   4  11      125.16      137.23     16.80 o 
   8   4  11      484.66      466.28     21.46 o 
   9   4  11       22.88        9.96     10.31 o 
  10   4  11      560.43      572.19     24.69 o 
  11   4  11      279.86      351.77     22.43 o 
  12   4  11      361.93      353.18     24.16 o 
  13   4  11      626.28      670.61     30.72 o 
  14   4  11        0.01      -14.79     14.79 o 
  15   4  11        1.16       15.63     19.08 o 
  16   4  11        4.53      -27.37     27.37 o 
  17   4  11       20.17        9.28    124.40 o 
   1   5  11     1576.82     1487.00     28.52 o 
   2   5  11        0.01       -1.91      7.71 o 
   3   5  11       19.42       27.37      8.69 o 
   4   5  11       41.37       34.43     10.14 o 
   5   5  11     1777.41     1700.06     36.54 o 
   6   5  11        5.76       -9.64      9.64 o 
   7   5  11      803.28      788.39     28.79 o 
   8   5  11      150.37      159.41     17.24 o 
   9   5  11      616.36      622.30     28.19 o 
  10   5  11       39.32       71.62     15.85 o 
  11   5  11        0.76       10.91     11.85 o 
  12   5  11        0.02      -11.47     11.86 o 
  13   5  11       11.54       -0.74     12.74 o 
  14   5  11        7.83      -17.09     17.09 o 
  15   5  11      113.33      150.66     24.03 o 
  16   5  11       17.05       -9.15     37.19 o 
   0   6  11     2907.92     2639.09     59.06 o 
   1   6  11      474.64      438.19     18.32 o 
   2   6  11      677.30      611.03     20.75 o 
   3   6  11      734.00      859.64     41.97 o 
   4   6  11     1500.44     1643.89     35.97 o 
   5   6  11      319.96      299.38     22.18 o 
   6   6  11      176.65      215.44     18.71 o 
   7   6  11       26.36       42.34     13.99 o 
   8   6  11      191.00      168.05     19.16 o 
   9   6  11      376.19      281.01     29.27 o 
  10   6  11      372.12      366.86     26.13 o 
  11   6  11      278.64      282.38     21.84 o 
  12   6  11      101.39       73.18     17.52 o 
  13   6  11        0.34        0.28     14.73 o 
  14   6  11       26.53       35.74     19.34 o 
  15   6  11      252.53      293.13    105.53 o 
   1   7  11      217.81      156.16     17.92 o 
   2   7  11      205.99      181.10     21.26 o 
   3   7  11      200.86      240.06     19.05 o 
   4   7  11        1.32       13.80     11.68 o 
   5   7  11        3.24        9.64     11.76 o 
   6   7  11       49.41       37.19     15.68 o 
   7   7  11      135.23      116.48     18.63 o 
   8   7  11       68.99       96.95     18.96 o 
   9   7  11      141.33      143.79     21.68 o 
  10   7  11       63.11       87.10     25.23 o 
  11   7  11       46.34       26.48     17.13 o 
  12   7  11      167.41      146.16     22.23 o 
  13   7  11      141.19      180.39     41.23 o 
   0   8  11       16.95       37.70     38.40 o 
   1   8  11       18.73       -5.49     19.64 o 
   2   8  11      508.84      437.43     38.13 o 
   3   8  11        3.15       40.44     14.43 o 
   4   8  11       47.62       52.51     14.85 o 
   5   8  11       10.49       -2.57     13.15 o 
   6   8  11       88.96       69.14     19.29 o 
   7   8  11       12.65       39.07     17.76 o 
   8   8  11       26.76       20.56     18.20 o 
   9   8  11        0.05        2.31     17.50 o 
  10   8  11       10.32       26.31     21.80 o 
  11   8  11       34.15       41.97     30.75 o 
   1   9  11        0.54        3.68     25.66 o 
   2   9  11        0.05       32.66     27.02 o 
   3   9  11       11.95       -4.59     27.15 o 
   4   9  11       31.44       41.57     28.61 o 
   5   9  11        5.45       11.22     18.11 o 
   6   9  11       29.03       13.24     19.02 o 
   7   9  11       50.43       34.88     27.69 o 
   8   9  11        0.29       25.18     23.91 o 
   9   9  11       71.55       28.37     33.67 o 
   2  10  11       64.58      184.80     63.06 o 
   3  10  11       50.42      129.73     58.93 o 
   4  10  11        4.02      -32.13     47.60 o 
   5  10  11        7.08      104.26     60.53 o 
   0   0  12    24971.92    22396.11    685.38 o 
   1   0  12     2358.67     2304.56     45.96 o 
   2   0  12      287.56      224.40     12.55 o 
   3   0  12     1934.70     1908.47     40.72 o 
   4   0  12     1920.46     1699.79     43.60 o 
   5   0  12     1969.09     1900.22     48.11 o 
   6   0  12     2542.78     2634.97     62.96 o 
   7   0  12      381.94      412.47     15.46 o 
   8   0  12     9401.08     9215.71    158.44 o 
   9   0  12      219.15      176.50     20.48 o 
  10   0  12     4964.68     4780.02    141.13 o 
  11   0  12        4.74      -17.35     17.35 o 
  12   0  12      178.34      226.23     34.85 o 
  13   0  12       54.73       49.56     27.14 o 
  14   0  12      135.32       76.20     29.88 o 
  15   0  12       94.83      113.50     36.43 o 
  16   0  12       27.32       26.12     31.30 o 
  17   0  12       31.04       16.99     34.21 o 
  18   0  12       67.74       30.58     41.48 o 
   1   1  12      642.70      659.98     30.63 o 
   2   1  12       55.02       54.67      5.18 o 
   3   1  12      754.61      665.97     17.01 o 
   4   1  12     2958.11     2811.36     46.57 o 
   5   1  12      566.04      578.95     19.46 o 
   6   1  12      734.24      658.06     27.53 o 
   7   1  12      240.36      238.93     12.74 o 
   8   1  12     1039.53     1058.21     23.96 o 
   9   1  12      288.16      255.39     13.49 o 
  10   1  12     2213.94     2114.34     44.22 o 
  11   1  12      466.23      407.91     41.27 o 
  12   1  12        2.52       19.93     15.73 o 
  13   1  12       61.54       50.60     18.39 o 
  14   1  12      669.73      574.82     37.58 o 
  15   1  12        8.94       23.89     20.64 o 
  16   1  12       13.40        7.11     21.66 o 
  17   1  12       89.51       47.90     29.56 o 
  18   1  12       10.42       31.94     41.96 o 
   0   2  12     9247.86     9066.25    209.58 o 
   1   2  12      957.14     1042.90     18.81 o 
   2   2  12    11412.99    10921.51    128.05 o 
   3   2  12     1643.10     1789.38     39.88 o 
   4   2  12       22.07       31.97      7.13 o 
   5   2  12      633.20      609.78     18.35 o 
   6   2  12     3549.37     3541.35     78.11 o 
   7   2  12      459.72      540.43     19.15 o 
   8   2  12     2129.69     2151.58     40.72 o 
   9   2  12       46.32       45.77      8.90 o 
  10   2  12       32.08       22.82      8.45 o 
  11   2  12      114.57      118.73     12.59 o 
  12   2  12      518.57      453.48     26.97 o 
  13   2  12       21.16        4.73     15.18 o 
  14   2  12        7.92       -2.55     17.84 o 
  15   2  12       58.58       60.87     23.28 o 
  16   2  12       61.98       58.88     28.91 o 
  17   2  12       27.23       14.33     29.03 o 
  18   2  12        5.09        2.45     56.80 o 
   1   3  12      597.33      604.06     14.63 o 
   2   3  12     4970.13     4678.21     57.33 o 
   3   3  12      251.43      248.54     13.39 o 
   4   3  12        6.23        4.72      7.10 o 
   5   3  12        9.89        6.78      7.47 o 
   6   3  12        0.28        4.18      7.76 o 
   7   3  12      320.56      391.70     18.09 o 
   8   3  12     1674.52     1630.60     35.39 o 
   9   3  12      481.26      471.83     20.90 o 
  10   3  12        1.52       -2.64      8.05 o 
  11   3  12        0.12        7.56      9.01 o 
  12   3  12     2026.76     1914.51     47.25 o 
  13   3  12        0.19       13.95     12.52 o 
  14   3  12      175.36      220.79     24.02 o 
  15   3  12        4.68       20.56     21.08 o 
  16   3  12       54.88      109.80     32.12 o 
  17   3  12        9.26      289.06     91.60 o 
   0   4  12     3055.23     2992.24     54.52 o 
   1   4  12        0.01       11.19      6.54 o 
   2   4  12     2494.65     2601.62     39.96 o 
   3   4  12       28.71       50.33      9.52 o 
   4   4  12     2535.65     2353.70     45.70 o 
   5   4  12       81.17       73.62     11.15 o 
   6   4  12       28.16       30.22      9.66 o 
   7   4  12      616.08      590.02     22.67 o 
   8   4  12      131.97      159.66     14.75 o 
   9   4  12       68.69       56.91     12.37 o 
  10   4  12        2.28       12.59     11.57 o 
  11   4  12      254.99      249.05     18.13 o 
  12   4  12       59.20       56.82     13.39 o 
  13   4  12        6.11       54.69     14.08 o 
  14   4  12      198.93      211.59     22.64 o 
  15   4  12       63.64       52.25     21.30 o 
  16   4  12       86.93       53.96     62.78 o 
   1   5  12       60.62       62.83      7.16 o 
   2   5  12      513.23      564.57     26.36 o 
   3   5  12       10.51       -3.98      9.02 o 
   4   5  12        5.71       18.99      9.50 o 
   5   5  12      999.10     1014.42     27.74 o 
   6   5  12     1289.90     1279.11     32.15 o 
   7   5  12      241.13      231.26     16.95 o 
   8   5  12       28.81       39.18     12.18 o 
   9   5  12       58.59       67.71     15.20 o 
  10   5  12      500.07      487.63     35.98 o 
  11   5  12       65.87       16.85     12.27 o 
  12   5  12        0.58       -2.99     12.13 o 
  13   5  12       70.01       69.24     16.04 o 
  14   5  12      112.49      106.65     26.29 o 
  15   5  12       96.84       39.10     24.77 o 
  16   5  12        0.36       21.23     28.95 o 
   0   6  12       82.92      337.91     34.83 o 
   1   6  12       11.11       31.62     10.09 o 
   2   6  12       28.83       33.00     10.54 o 
   3   6  12      139.17      141.94     13.83 o 
   4   6  12        0.18       52.80     14.74 o 
   5   6  12       36.15       52.77     12.79 o 
   6   6  12       39.69       14.61     17.23 o 
   7   6  12      118.19      112.30     16.61 o 
   8   6  12      140.29      129.99     21.47 o 
   9   6  12        3.81       -2.25     14.07 o 
  10   6  12       13.96        5.18     15.19 o 
  11   6  12      143.84      133.47     20.58 o 
  12   6  12        1.48      -12.23     12.23 o 
  13   6  12        1.09        0.20     17.19 o 
  14   6  12        0.36       15.29     18.50 o 
  15   6  12        2.48       33.31     34.15 o 
   1   7  12        0.20      -12.43     15.91 o 
   2   7  12       38.80       27.59     10.94 o 
   3   7  12       99.25      122.78     14.34 o 
   4   7  12        1.14        8.85     11.44 o 
   5   7  12        9.88       -4.32     12.99 o 
   6   7  12        8.96       17.67     15.23 o 
   7   7  12       61.74       33.41     16.50 o 
   8   7  12       86.28       60.36     18.10 o 
   9   7  12        0.09        9.91     16.59 o 
  10   7  12       72.71       45.34     19.11 o 
  11   7  12        1.92       20.05     18.88 o 
  12   7  12       59.62       50.66     18.88 o 
  13   7  12       34.06       62.93     35.29 o 
   0   8  12      920.52     1173.55     64.63 o 
   1   8  12       92.58       87.75     23.68 o 
   2   8  12      223.49      319.44     80.57 o 
   3   8  12      155.22      192.81     24.15 o 
   4   8  12      166.80      139.08     18.10 o 
   5   8  12        1.68      -12.40     15.38 o 
   6   8  12       51.91       43.76     17.86 o 
   7   8  12        7.16       29.47     17.78 o 
   8   8  12       81.54       58.49     19.78 o 
   9   8  12       16.51       21.78     19.00 o 
  10   8  12       61.21       93.54     24.96 o 
  11   8  12        7.18       30.71     32.99 o 
   1   9  12        0.27       -1.16     28.04 o 
   2   9  12        4.38       21.35     25.96 o 
   3   9  12        0.69       19.88     29.24 o 
   4   9  12      100.39       72.60     26.86 o 
   5   9  12       28.31       41.58     23.29 o 
   6   9  12       56.26       34.14     20.34 o 
   7   9  12       24.14        7.07     22.06 o 
   8   9  12        2.91        8.16     23.74 o 
   9   9  12       18.91       -3.20     31.63 o 
   2  10  12      124.81      280.79     70.93 o 
   3  10  12        0.50      109.86     59.60 o 
   4  10  12       25.37        8.53     51.60 o 
   1   1  13    12776.29    11841.72    137.35 o 
   2   1  13      117.85       98.81      6.58 o 
   3   1  13       69.75       84.48      7.49 o 
   4   1  13      560.84      574.16     19.97 o 
   5   1  13     1285.84     1344.57     28.78 o 
   6   1  13      941.74      952.26     27.06 o 
   7   1  13     1506.88     1533.95     37.14 o 
   8   1  13      236.50      226.05     16.36 o 
   9   1  13      338.25      376.72     15.79 o 
  10   1  13      152.98      213.15     21.16 o 
  11   1  13      263.21      278.90     21.75 o 
  12   1  13      383.64      444.54     30.47 o 
  13   1  13       70.45       81.84     24.94 o 
  14   1  13      108.75       88.60     23.38 o 
  15   1  13      431.93      378.17     33.80 o 
  16   1  13      293.88      317.00     34.52 o 
  17   1  13       30.87       18.65     25.77 o 
  18   1  13       11.59       59.03     52.43 o 
   0   2  13       14.69       44.07     14.99 o 
   1   2  13     3874.46     4223.27     54.94 o 
   2   2  13      344.81      379.33     12.91 o 
   3   2  13      120.16      127.92      9.55 o 
   4   2  13     1118.49     1168.13     25.95 o 
   5   2  13     7478.77     7482.08    108.44 o 
   6   2  13     1492.23     1430.62     31.52 o 
   7   2  13     2073.98     1988.43     41.23 o 
   8   2  13      192.42      169.08     14.47 o 
   9   2  13      751.81      776.00     26.33 o 
  10   2  13      287.15      281.78     15.84 o 
  11   2  13      365.07      342.66     23.10 o 
  12   2  13        1.60       -4.28     14.44 o 
  13   2  13      132.05       98.79     19.05 o 
  14   2  13       29.14       39.60     21.07 o 
  15   2  13       59.37       67.80     24.05 o 
  16   2  13        2.43       -2.64     23.67 o 
  17   2  13       50.93        3.49     29.52 o 
   1   3  13      581.79      711.57     16.26 o 
   2   3  13      169.70      156.63     13.77 o 
   3   3  13     2279.64     2126.59     52.72 o 
   4   3  13     1547.30     1533.77     33.16 o 
   5   3  13      242.82      240.64     26.01 o 
   6   3  13      572.57      641.23     22.43 o 
   7   3  13      412.68      438.65     31.27 o 
   8   3  13      663.88      672.47     23.52 o 
   9   3  13       76.59       62.89     11.83 o 
  10   3  13        2.29       -7.90      8.28 o 
  11   3  13     1074.06     1076.94     27.81 o 
  12   3  13       12.52       20.46     10.10 o 
  13   3  13        6.31       15.54     14.93 o 
  14   3  13      120.46      122.71     25.13 o 
  15   3  13      113.41      171.85     32.80 o 
  16   3  13       32.05       42.44     29.84 o 
  17   3  13      134.25      197.85     55.02 o 
   0   4  13      856.13      988.84     29.57 o 
   1   4  13       25.30       37.45      7.15 o 
   2   4  13     2996.14     2762.19     41.99 o 
   3   4  13      340.42      329.51     22.13 o 
   4   4  13      134.72      169.77     17.39 o 
   5   4  13      238.67      246.58     18.73 o 
   6   4  13     1266.11     1211.17     29.72 o 
   7   4  13      170.91      191.08     15.47 o 
   8   4  13      706.74      749.68     25.76 o 
   9   4  13       62.32       42.44     11.79 o 
  10   4  13       46.65       52.88     12.96 o 
  11   4  13      134.13      101.76     13.55 o 
  12   4  13       39.26       48.65     13.28 o 
  13   4  13      240.89      264.37     19.98 o 
  14   4  13       37.60       47.65     18.87 o 
  15   4  13      205.76      225.22     28.09 o 
  16   4  13       31.78       16.80     33.60 o 
   1   5  13       79.01       66.99      8.58 o 
   2   5  13      466.93      507.04     25.99 o 
   3   5  13     1037.09     1045.40     28.88 o 
   4   5  13      300.06      292.16     22.60 o 
   5   5  13      503.98      508.57     29.92 o 
   6   5  13      246.98      367.43     24.47 o 
   7   5  13       87.87       93.53     13.85 o 
   8   5  13      299.53      339.95     20.29 o 
   9   5  13      256.85      294.30     22.18 o 
  10   5  13       29.93       11.67     16.80 o 
  11   5  13       55.11       39.85     15.67 o 
  12   5  13       44.66       41.39     14.67 o 
  13   5  13        6.12       14.48     13.63 o 
  14   5  13        8.92        7.40     14.82 o 
  15   5  13       20.93       40.02     30.51 o 
  16   5  13       16.35       32.48     32.18 o 
   0   6  13     4144.50     4062.73    283.93 o 
   1   6  13       20.15       26.79     10.26 o 
   2   6  13      107.35      108.81     14.04 o 
   3   6  13      121.79      113.04     17.20 o 
   4   6  13      321.63      335.94     19.16 o 
   5   6  13      400.97      440.58     21.65 o 
   6   6  13        5.55      -10.91     10.91 o 
   7   6  13        3.07      -11.77     11.77 o 
   8   6  13      249.36      209.00     30.47 o 
   9   6  13       26.15        1.27     14.40 o 
  10   6  13        1.12       -7.31     16.57 o 
  11   6  13      657.18      630.60     32.99 o 
  12   6  13        6.26       20.32     14.03 o 
  13   6  13      302.15      256.75     22.49 o 
  14   6  13      174.02      177.32     25.27 o 
   1   7  13       50.97       37.48     18.67 o 
   2   7  13       83.77       86.10     13.89 o 
   3   7  13       44.40       35.83     14.27 o 
   4   7  13       21.87       -0.67     12.98 o 
   5   7  13      151.76      137.94     18.58 o 
   6   7  13       21.81       16.23     14.80 o 
   7   7  13        4.94       -4.62     13.92 o 
   8   7  13       49.13       65.45     17.13 o 
   9   7  13      131.13      164.04     21.44 o 
  10   7  13       46.08       11.45     17.61 o 
  11   7  13        7.98       21.58     19.19 o 
  12   7  13       19.45        4.63     16.91 o 
  13   7  13        5.20        5.10     29.51 o 
   0   8  13        0.01       28.73     29.27 o 
   1   8  13        5.41      -18.19     18.98 o 
   2   8  13      131.85      171.32     36.22 o 
   3   8  13      128.53      133.55     25.48 o 
   4   8  13        0.04       -7.84     16.47 o 
   5   8  13       34.10        5.21     17.65 o 
   6   8  13      167.47      122.51     23.85 o 
   7   8  13       38.31       35.07     17.87 o 
   8   8  13        0.80       12.59     17.63 o 
   9   8  13       34.81       51.88     20.35 o 
  10   8  13       30.42       42.14     23.71 o 
  11   8  13        5.71       22.83     30.90 o 
   1   9  13        0.06      -26.44     26.44 o 
   2   9  13        5.92       46.52     30.92 o 
   3   9  13       16.70      -14.67     22.55 o 
   4   9  13        6.19        0.35     23.46 o 
   5   9  13        0.02       -1.04     23.89 o 
   6   9  13       14.41       57.16     27.60 o 
   7   9  13        8.43        1.25     21.27 o 
   8   9  13        9.72       14.70     22.16 o 
   2  10  13       36.30      161.20     62.66 o 
   3  10  13        5.12       97.20     59.20 o 
   4  10  13       90.81      128.80     62.26 o 
   0   0  14    14756.95    15568.49    357.38 o 
   1   0  14    42612.59    42036.86    659.95 o 
   2   0  14      594.11      516.18     18.67 o 
   3   0  14        0.15       -2.44      6.35 o 
   4   0  14     5532.00     5321.41     96.51 o 
   5   0  14     2577.75     2509.11     60.78 o 
   6   0  14       63.19       40.68     10.78 o 
   7   0  14      937.48      906.11     45.21 o 
   8   0  14     1719.78     1572.97     50.11 o 
   9   0  14       31.20       31.28     22.36 o 
  10   0  14       40.41       49.10     42.00 o 
  11   0  14      243.53      248.90     34.93 o 
  12   0  14       26.44       43.56     26.69 o 
  13   0  14      112.29       87.14     30.37 o 
  14   0  14       86.67       86.19     33.18 o 
  15   0  14     1437.66     1513.29    110.13 o 
  16   0  14        9.20      -25.51     32.07 o 
  17   0  14      334.74      360.58     67.06 o 
  18   0  14      265.92      206.39     82.66 o 
   1   1  14     1506.25     1441.63     30.34 o 
   2   1  14     6622.23     6515.19     86.91 o 
   3   1  14      754.06      783.75     19.14 o 
   4   1  14      336.70      347.84     13.62 o 
   5   1  14     4201.32     4187.91     66.58 o 
   6   1  14     1500.82     1628.95     37.77 o 
   7   1  14     1369.29     1323.12     34.47 o 
   8   1  14      186.35      215.32     15.19 o 
   9   1  14       39.74       37.42     10.75 o 
  10   1  14      172.75      142.37     17.38 o 
  11   1  14       49.13       69.03     15.77 o 
  12   1  14      374.50      270.99     26.55 o 
  13   1  14        2.28       18.05     17.81 o 
  14   1  14        8.53       28.82     20.53 o 
  15   1  14        4.15       27.65     22.47 o 
  16   1  14        1.66      -13.53     25.50 o 
  17   1  14      168.28      136.35     31.87 o 
   0   2  14      125.86      139.43     11.16 o 
   1   2  14    10675.62    10531.16    124.63 o 
   2   2  14      637.75      752.93     16.09 o 
   3   2  14     4228.77     4227.37     61.51 o 
   4   2  14     1243.80     1069.32     25.05 o 
   5   2  14     1017.55     1008.26     25.22 o 
   6   2  14      116.20      136.75     15.31 o 
   7   2  14       24.86       29.01     11.63 o 
   8   2  14       10.50        0.82      9.35 o 
   9   2  14       18.71       34.65     10.96 o 
  10   2  14        3.57       -7.40      8.87 o 
  11   2  14      369.52      387.81     25.56 o 
  12   2  14        2.07      -13.99     13.99 o 
  13   2  14     1539.92     1529.77     47.60 o 
  14   2  14        0.14      -10.21     18.72 o 
  15   2  14       76.02      104.79     32.23 o 
  16   2  14        4.19      -14.50     22.85 o 
  17   2  14      171.23      174.05     50.07 o 
   1   3  14     7938.22     7772.30     95.73 o 
   2   3  14     2975.52     2685.45     39.38 o 
   3   3  14     1282.41     1206.03     28.74 o 
   4   3  14     1023.32      973.25     34.01 o 
   5   3  14      257.02      303.47     17.99 o 
   6   3  14       55.61       47.00     10.35 o 
   7   3  14      986.65      992.75     33.40 o 
   8   3  14       53.25       34.99     10.80 o 
   9   3  14      205.51      173.22     15.35 o 
  10   3  14       51.92       53.98     12.83 o 
  11   3  14      139.16      137.46     14.37 o 
  12   3  14       17.06       33.14     12.28 o 
  13   3  14       26.11       53.60     19.25 o 
  14   3  14       14.07       15.29     20.58 o 
  15   3  14       97.54      134.76     32.75 o 
  16   3  14        0.01      -27.00     27.00 o 
  17   3  14        3.12       64.12     71.06 o 
   0   4  14     1360.57     1392.60     36.65 o 
   1   4  14       18.83       32.82      7.40 o 
   2   4  14       16.54       11.65      7.93 o 
   3   4  14     3157.41     3175.96     56.18 o 
   4   4  14      460.38      441.38     19.41 o 
   5   4  14        5.66        7.00      8.99 o 
   6   4  14       62.95       62.75     12.22 o 
   7   4  14      695.10      715.43     24.71 o 
   8   4  14        5.55        9.25     11.59 o 
   9   4  14      522.76      561.64     24.65 o 
  10   4  14       69.30       65.92     13.76 o 
  11   4  14       36.07       34.11     14.83 o 
  12   4  14       19.77       35.91     12.68 o 
  13   4  14      387.54      412.24     35.57 o 
  14   4  14       12.01       22.74     19.28 o 
  15   4  14      108.12      112.03     28.82 o 
  16   4  14       16.20       68.69     34.07 o 
   1   5  14      308.84      325.37     23.58 o 
   2   5  14       28.63       46.52     10.00 o 
   3   5  14      144.64      145.86     13.27 o 
   4   5  14        5.76       16.96     13.10 o 
   5   5  14      785.65      808.34     29.36 o 
   6   5  14      390.80      378.00     20.17 o 
   7   5  14      287.94      342.65     22.87 o 
   8   5  14      196.91      177.91     16.93 o 
   9   5  14      193.12      200.88     19.44 o 
  10   5  14        2.71       -7.31     12.63 o 
  11   5  14        1.51        4.01     14.25 o 
  12   5  14      153.81      152.22     17.79 o 
  13   5  14      251.61      230.61     20.94 o 
  14   5  14        2.75       16.14     14.34 o 
  15   5  14       44.55       51.52     27.08 o 
   0   6  14      587.85      659.33     49.21 o 
   1   6  14       27.34       30.31     17.25 o 
   2   6  14       72.91       66.35     12.22 o 
   3   6  14       65.57       68.44     13.04 o 
   4   6  14       88.55       88.71     15.23 o 
   5   6  14       99.92       72.67     13.84 o 
   6   6  14       38.61       40.25     12.47 o 
   7   6  14       14.89       20.07     13.79 o 
   8   6  14       33.97       35.67     15.49 o 
   9   6  14        4.35       30.90     15.22 o 
  10   6  14        0.94        3.21     14.70 o 
  11   6  14      163.53      225.84     23.67 o 
  12   6  14        2.38       22.01     14.87 o 
  13   6  14      139.47      184.26     30.47 o 
  14   6  14        3.77       12.47     19.75 o 
   1   7  14        1.77       15.53     17.61 o 
   2   7  14       55.79       68.84     20.73 o 
   3   7  14       86.20       66.04     13.66 o 
   4   7  14       27.58        8.83     14.23 o 
   5   7  14       73.83       62.87     16.45 o 
   6   7  14       38.96       55.07     16.87 o 
   7   7  14       74.34       83.04     21.29 o 
   8   7  14       44.87       61.38     17.45 o 
   9   7  14       20.39       24.19     17.87 o 
  10   7  14        0.34      -12.53     16.45 o 
  11   7  14       67.84       44.44     19.00 o 
  12   7  14       32.96       10.47     18.33 o 
  13   7  14        1.41       14.06     29.91 o 
   0   8  14      111.12      145.87     35.83 o 
   1   8  14        9.99       13.13     21.11 o 
   2   8  14       50.92       48.76     23.34 o 
   3   8  14       38.44       44.66     22.03 o 
   4   8  14      165.22      142.89     25.18 o 
   5   8  14       22.91       24.52     16.15 o 
   6   8  14        1.55      -16.37     16.37 o 
   7   8  14       51.69       47.69     18.99 o 
   8   8  14       20.38       57.45     20.41 o 
   9   8  14        0.55       -7.21     17.96 o 
  10   8  14       74.12       74.70     23.91 o 
  11   8  14      268.94      279.72     46.83 o 
   1   9  14        0.69       16.19     29.77 o 
   2   9  14       10.93      -24.75     24.75 o 
   3   9  14        6.43       40.84     25.10 o 
   4   9  14        0.15      -20.41     23.33 o 
   5   9  14        5.73        5.53     24.42 o 
   6   9  14        1.88       18.27     29.06 o 
   7   9  14       47.66       24.36     22.66 o 
   8   9  14        4.15       19.49     67.93 o 
   2  10  14        2.29        1.60     52.00 o 
   3  10  14       15.02      110.66     60.80 o 
   1   1  15        1.75        7.89      4.59 o 
   2   1  15     4711.67     4724.45     61.36 o 
   3   1  15     7551.67     7064.29     87.35 o 
   4   1  15     2694.64     2603.90     42.58 o 
   5   1  15     7793.89     7594.61    110.61 o 
   6   1  15       12.08        5.84      7.61 o 
   7   1  15      513.23      516.00     22.51 o 
   8   1  15      193.17      173.38     20.64 o 
   9   1  15      290.44      295.18     20.86 o 
  10   1  15     1271.74     1320.79     39.88 o 
  11   1  15      763.56      770.39     44.59 o 
  12   1  15      486.12      487.67     39.39 o 
  13   1  15      311.70      314.94     30.17 o 
  14   1  15       86.03       90.75     23.58 o 
  15   1  15        6.53       21.34     22.34 o 
  16   1  15       33.56       64.64     26.86 o 
  17   1  15       11.50        9.93     26.84 o 
   0   2  15       15.75       17.08      7.32 o 
   1   2  15        3.28       21.77     10.58 o 
   2   2  15     1625.18     1539.04     25.91 o 
   3   2  15      587.25      619.11     17.53 o 
   4   2  15      641.44      608.35     19.38 o 
   5   2  15      154.62      169.70     12.22 o 
   6   2  15      362.04      358.94     19.64 o 
   7   2  15       13.34       36.16     11.00 o 
   8   2  15      467.45      446.78     21.43 o 
   9   2  15       16.97        9.81     10.67 o 
  10   2  15      968.50      961.80     26.65 o 
  11   2  15        3.68       11.40     14.05 o 
  12   2  15       37.91       49.32     17.23 o 
  13   2  15      143.29      137.48     24.74 o 
  14   2  15       21.31        3.59     21.37 o 
  15   2  15       96.32       63.10     24.52 o 
  16   2  15       94.81       94.32     28.46 o 
  17   2  15      281.14      266.84     56.20 o 
   1   3  15     2185.29     2305.60     35.48 o 
   2   3  15      693.61      675.76     16.25 o 
   3   3  15      623.06      511.93     19.46 o 
   4   3  15      306.18      274.80     17.03 o 
   5   3  15       74.49       66.61     12.00 o 
   6   3  15      277.20      290.17     18.92 o 
   7   3  15      690.98      730.16     28.96 o 
   8   3  15       46.02       39.48     12.99 o 
   9   3  15       22.84       39.21     12.96 o 
  10   3  15      263.65      289.90     21.44 o 
  11   3  15      189.52      214.19     16.99 o 
  12   3  15       12.30        8.66     15.47 o 
  13   3  15        7.77       -3.97     17.03 o 
  14   3  15       60.49       37.39     19.77 o 
  15   3  15        9.42      -25.02     25.02 o 
  16   3  15        0.75       -8.57     27.92 o 
  17   3  15       29.44      -64.40     65.60 o 
   0   4  15        1.62       35.39     10.16 o 
   1   4  15      941.24      898.28     21.69 o 
   2   4  15     2887.08     2736.36     52.07 o 
   3   4  15     1287.60     1174.00     30.50 o 
   4   4  15        5.43        5.79      8.98 o 
   5   4  15      432.85      429.80     36.34 o 
   6   4  15       82.96       70.47     12.49 o 
   7   4  15       23.44       56.80     12.24 o 
   8   4  15      644.03      674.39     25.65 o 
   9   4  15      965.66     1100.65     32.52 o 
  10   4  15       27.70       39.46     13.03 o 
  11   4  15      213.51      241.66     20.13 o 
  12   4  15      141.80      149.23     16.48 o 
  13   4  15       91.98       62.41     23.07 o 
  14   4  15       45.32       91.58     25.86 o 
  15   4  15      122.83      163.42     32.09 o 
  16   4  15       55.62       77.52     52.44 o 
   1   5  15      546.59      467.61     24.92 o 
   2   5  15      794.04      756.24     25.01 o 
   3   5  15      312.56      395.82     18.52 o 
   4   5  15       77.90       58.22     14.26 o 
   5   5  15        1.00       25.88     11.06 o 
   6   5  15      285.80      292.69     18.61 o 
   7   5  15       66.62       79.54     13.26 o 
   8   5  15      490.39      489.13     23.48 o 
   9   5  15      187.42      194.06     17.95 o 
  10   5  15       72.78       68.10     16.38 o 
  11   5  15      286.61      232.01     22.07 o 
  12   5  15      159.73      124.67     22.44 o 
  13   5  15       21.71       16.10     14.62 o 
  14   5  15        1.46       10.32     20.24 o 
  15   5  15       31.92       45.67     36.42 o 
   0   6  15     4575.11     4694.94    201.46 o 
   1   6  15      213.20      166.60     22.04 o 
   2   6  15      198.69      208.24     16.82 o 
   3   6  15        0.29        8.38     11.08 o 
   4   6  15      336.11      282.68     22.43 o 
   5   6  15       16.84        8.99     11.44 o 
   6   6  15       36.88       19.84     11.95 o 
   7   6  15       75.16       69.12     15.38 o 
   8   6  15       80.14       67.81     16.28 o 
   9   6  15      320.86      376.39     25.83 o 
  10   6  15      169.11      165.74     20.68 o 
  11   6  15      215.67      253.27     24.76 o 
  12   6  15       18.56       -0.34     14.15 o 
  13   6  15        1.48        1.64     14.74 o 
  14   6  15      202.24      186.11     23.85 o 
   1   7  15      197.85      194.87     24.73 o 
   2   7  15      265.11      227.41     26.52 o 
   3   7  15       11.83       25.84     12.83 o 
   4   7  15      191.38      153.02     17.69 o 
   5   7  15        2.84       -6.70     13.32 o 
   6   7  15      531.83      514.62     54.64 o 
   7   7  15        9.52       -7.51     14.23 o 
   8   7  15      125.17       94.54     22.30 o 
   9   7  15       29.79       49.67     18.11 o 
  10   7  15      115.56       72.12     19.31 o 
  11   7  15       24.39       47.71     20.09 o 
  12   7  15        5.34      -17.25     17.49 o 
  13   7  15       52.40       49.40     34.43 o 
   0   8  15       12.33       50.04     29.61 o 
   1   8  15        6.56       18.55     20.97 o 
   2   8  15      244.32      225.88     29.02 o 
   3   8  15        2.66       21.83     22.58 o 
   4   8  15       51.69       24.42     21.51 o 
   5   8  15       18.13        4.29     15.20 o 
   6   8  15        0.12       -0.88     16.61 o 
   7   8  15       20.78       21.13     18.66 o 
   8   8  15        7.78       17.12     18.39 o 
   9   8  15        1.12      -17.24     17.24 o 
  10   8  15        9.51       -4.24     26.56 o 
  11   8  15        4.00       87.60     35.56 o 
   1   9  15      179.37      134.57     30.24 o 
   2   9  15        7.65      -21.28     23.88 o 
   3   9  15        5.60      -13.46     24.31 o 
   4   9  15        1.42        0.72     23.81 o 
   5   9  15       10.86       38.31     29.97 o 
   6   9  15       42.75       51.02     31.08 o 
   7   9  15        4.89       15.20     32.43 o 
   8   9  15       80.34       19.81     30.91 o 
   2  10  15        1.67       30.00     53.33 o 
   0   0  16      895.41      829.12     35.18 o 
   1   0  16      410.07      536.39     19.65 o 
   2   0  16      268.09      293.41     18.40 o 
   3   0  16      271.91      320.37     20.20 o 
   4   0  16    12941.49    12586.59    247.59 o 
   5   0  16     5555.87     5389.40     99.99 o 
   6   0  16       33.82       35.24     12.55 o 
   7   0  16       18.75       18.98     15.20 o 
   8   0  16      124.89       97.14     27.93 o 
   9   0  16     2706.84     2606.58    143.13 o 
  10   0  16      320.46      278.68     36.25 o 
  11   0  16      757.56      889.24     57.69 o 
  12   0  16       29.42       48.85     28.16 o 
  13   0  16       14.40       42.04     28.57 o 
  14   0  16      243.33      277.79     44.06 o 
  15   0  16       46.94       59.44     40.33 o 
  16   0  16        2.45       -6.09     33.24 o 
  17   0  16        0.36      -32.43     32.43 o 
   1   1  16     5128.51     4953.18     64.13 o 
   2   1  16     4684.42     4760.88     62.34 o 
   3   1  16     1943.04     1960.49     36.40 o 
   4   1  16     1422.22     1410.96     28.42 o 
   5   1  16      256.99      243.77     13.42 o 
   6   1  16     1186.07     1078.65     27.35 o 
   7   1  16     1912.08     1933.25     40.20 o 
   8   1  16      176.68      135.09     16.77 o 
   9   1  16        1.10       -8.49     11.66 o 
  10   1  16     1091.86     1030.39     35.29 o 
  11   1  16      809.36      704.23     37.35 o 
  12   1  16        7.19       14.78     17.60 o 
  13   1  16      228.65      228.82     27.69 o 
  14   1  16       34.11       24.48     21.61 o 
  15   1  16      110.62      108.85     26.41 o 
  16   1  16      293.76      265.47     34.36 o 
  17   1  16       27.63       34.39     35.09 o 
   0   2  16       94.86      113.00     10.93 o 
   1   2  16       67.92      110.73      7.82 o 
   2   2  16     4063.51     3860.48     52.69 o 
   3   2  16      551.17      600.48     17.69 o 
   4   2  16      951.62      856.22     21.80 o 
   5   2  16      903.68      860.58     23.68 o 
   6   2  16     2387.48     2315.39     50.38 o 
   7   2  16       92.94       81.32     18.93 o 
   8   2  16      218.97      235.69     17.60 o 
   9   2  16        3.04      -11.07     11.07 o 
  10   2  16      224.55      253.22     22.30 o 
  11   2  16      762.77      849.57     35.30 o 
  12   2  16      653.37      651.13     33.23 o 
  13   2  16       42.85       62.25     20.97 o 
  14   2  16       24.02        4.50     21.21 o 
  15   2  16       23.75       14.08     22.56 o 
  16   2  16       13.74       27.89     25.16 o 
  17   2  16        7.98       29.73     68.13 o 
   1   3  16      111.15      125.15      8.99 o 
   2   3  16      611.00      579.29     18.02 o 
   3   3  16        7.26       29.48      8.78 o 
   4   3  16       58.43       38.69     10.05 o 
   5   3  16     2315.29     2209.61     49.20 o 
   6   3  16      359.49      357.04     21.15 o 
   7   3  16      452.13      454.58     24.77 o 
   8   3  16     1755.24     1614.97     40.51 o 
   9   3  16     3479.60     3515.37     67.32 o 
  10   3  16      486.15      520.64     26.14 o 
  11   3  16       27.92        0.04     10.91 o 
  12   3  16      140.22      140.49     21.21 o 
  13   3  16        2.48       -8.45     16.59 o 
  14   3  16        0.24       -9.82     18.65 o 
  15   3  16      152.87      218.00     37.36 o 
  16   3  16       45.41       89.86     80.20 o 
   0   4  16     1135.47     1117.89     32.69 o 
   1   4  16       91.78      130.29     12.24 o 
   2   4  16      732.40      741.46     29.21 o 
   3   4  16      396.57      408.30     19.39 o 
   4   4  16      380.75      351.93     20.60 o 
   5   4  16        3.04       -2.91     10.42 o 
   6   4  16      617.44      620.40     24.86 o 
   7   4  16     1085.11     1035.57     31.03 o 
   8   4  16      946.73      926.83     29.24 o 
   9   4  16       23.44       17.54     12.54 o 
  10   4  16       67.17       45.31     13.47 o 
  11   4  16      617.16      611.10     34.72 o 
  12   4  16       77.17      106.20     15.97 o 
  13   4  16        4.86       -0.49     19.84 o 
  14   4  16       12.47        3.42     22.16 o 
  15   4  16       10.79        5.05     25.16 o 
  16   4  16        0.16      -11.46     47.67 o 
   1   5  16       45.48       42.36     12.03 o 
   2   5  16       20.37       13.67     11.02 o 
   3   5  16     1880.79     1883.24     41.54 o 
   4   5  16        0.31       -5.95     11.86 o 
   5   5  16     1229.35     1133.48     32.68 o 
   6   5  16      118.85      156.36     16.97 o 
   7   5  16        6.06        4.02     10.67 o 
   8   5  16      250.55      259.76     19.29 o 
   9   5  16       48.18       54.39     14.57 o 
  10   5  16      325.53      308.66     29.00 o 
  11   5  16      260.01      214.31     22.12 o 
  12   5  16       12.32       15.11     17.22 o 
  13   5  16        7.87       29.81     14.98 o 
  14   5  16      106.44       65.55     27.24 o 
  15   5  16       42.63       44.80     36.95 o 
   0   6  16       67.65      257.46     45.47 o 
   1   6  16       50.15       47.03     17.86 o 
   2   6  16      110.25      124.73     14.98 o 
   3   6  16      156.94      159.72     16.35 o 
   4   6  16      343.06      305.29     20.23 o 
   5   6  16       72.61       69.36     14.75 o 
   6   6  16      342.20      318.76     20.56 o 
   7   6  16      331.80      293.87     26.30 o 
   8   6  16        5.83       21.62     14.43 o 
   9   6  16        9.30       21.37     15.63 o 
  10   6  16        2.81       19.90     16.13 o 
  11   6  16       18.51       27.17     17.52 o 
  12   6  16       19.14        8.78     15.41 o 
  13   6  16        7.08        6.87     16.74 o 
  14   6  16        1.33        8.58     25.60 o 
   1   7  16      327.62      249.36     32.80 o 
   2   7  16       49.91       28.45     18.84 o 
   3   7  16      578.59      536.44     54.13 o 
   4   7  16       65.82       56.93     13.99 o 
   5   7  16        2.55        2.05     13.00 o 
   6   7  16      137.90      164.59     21.22 o 
   7   7  16        0.42       -1.19     14.74 o 
   8   7  16       18.96        8.06     15.36 o 
   9   7  16        1.71       11.43     16.04 o 
  10   7  16        5.88        9.52     17.70 o 
  11   7  16       63.00       96.78     20.88 o 
  12   7  16       60.65       34.33     29.23 o 
   0   8  16      385.90      380.16     81.40 o 
   1   8  16       57.83       43.20     25.90 o 
   2   8  16      182.17      154.70     27.98 o 
   3   8  16        1.19        2.84     21.97 o 
   4   8  16        8.55       19.61     22.18 o 
   5   8  16       90.40       48.01     20.16 o 
   6   8  16       32.46       43.90     17.74 o 
   7   8  16        0.40       19.06     19.29 o 
   8   8  16        0.00       -5.09     17.63 o 
   9   8  16        6.90        3.74     20.09 o 
  10   8  16        8.84      -16.06     23.70 o 
   1   9  16       75.61       62.06     48.60 o 
   2   9  16       32.86       26.48     25.94 o 
   3   9  16       10.01      -11.93     24.44 o 
   4   9  16       18.42       49.74     30.04 o 
   5   9  16        0.02      -11.94     27.45 o 
   6   9  16        4.42      -30.22     30.22 o 
   7   9  16       14.05       45.71     37.21 o 
   1   1  17     1225.84     1256.79     27.16 o 
   2   1  17     6954.23     6522.17     82.25 o 
   3   1  17     1407.04     1400.36     30.76 o 
   4   1  17     6031.35     5986.32     84.16 o 
   5   1  17      704.12      725.93     20.44 o 
   6   1  17      295.54      310.77     16.49 o 
   7   1  17     2397.75     2387.31     46.89 o 
   8   1  17      674.27      672.21     28.11 o 
   9   1  17        9.48       34.99     14.16 o 
  10   1  17       86.04      104.21     17.58 o 
  11   1  17      213.13      229.09     25.48 o 
  12   1  17       15.47       29.00     18.75 o 
  13   1  17       16.78      -16.91     16.91 o 
  14   1  17      284.48      308.69     32.97 o 
  15   1  17       67.28       82.40     26.83 o 
  16   1  17      349.32      331.25     37.67 o 
  17   1  17       15.75       -4.35     43.67 o 
   0   2  17       54.96       26.30      8.27 o 
   1   2  17     7303.40     6797.07     85.47 o 
   2   2  17     3953.65     3847.32     53.10 o 
   3   2  17      700.06      692.96     19.38 o 
   4   2  17     1298.17     1244.06     27.25 o 
   5   2  17      154.46      143.97     13.00 o 
   6   2  17      283.10      278.54     18.72 o 
   7   2  17     1677.00     1628.17     42.23 o 
   8   2  17      515.85      554.46     26.88 o 
   9   2  17       62.60       63.97     17.83 o 
  10   2  17       15.93       46.36     14.93 o 
  11   2  17      434.41      439.77     43.13 o 
  12   2  17      498.78      530.94     31.38 o 
  13   2  17      158.47      202.64     27.35 o 
  14   2  17        0.31      -28.12     28.12 o 
  15   2  17       15.37      -13.08     23.15 o 
  16   2  17       11.78        7.76     25.24 o 
  17   2  17       17.04       -8.53     76.00 o 
   1   3  17      653.21      615.16     16.43 o 
   2   3  17       36.19       33.05      8.15 o 
   3   3  17        5.27       11.13      8.31 o 
   4   3  17      475.98      455.17     26.70 o 
   5   3  17      319.94      340.45     20.43 o 
   6   3  17       45.29       56.01     13.94 o 
   7   3  17      233.81      223.37     20.00 o 
   8   3  17       59.42       80.32     15.15 o 
   9   3  17      104.61      216.92     19.56 o 
  10   3  17      427.25      500.86     26.19 o 
  11   3  17       94.89       93.23     19.21 o 
  12   3  17      346.66      319.95     27.10 o 
  13   3  17        0.29       -8.97     18.06 o 
  14   3  17      100.52      107.36     26.65 o 
  15   3  17        6.65      -23.92     25.12 o 
  16   3  17      154.20      148.18     50.71 o 
   0   4  17     2972.08     2917.66     78.75 o 
   1   4  17      786.72      728.06     23.20 o 
   2   4  17     1096.23     1054.48     28.63 o 
   3   4  17      746.07      699.41     24.38 o 
   4   4  17      244.15      263.71     18.32 o 
   5   4  17      160.05      205.06     18.06 o 
   6   4  17       59.60       52.29     14.33 o 
   7   4  17       34.94       29.04     14.46 o 
   8   4  17       98.91       86.02     16.45 o 
   9   4  17       27.50       69.49     15.74 o 
  10   4  17       78.11       74.67     17.15 o 
  11   4  17       14.04       32.77     20.40 o 
  12   4  17      222.90      231.69     26.13 o 
  13   4  17      185.41      157.83     33.40 o 
  14   4  17      271.13      248.34     33.32 o 
  15   4  17        4.21      -12.65     34.29 o 
  16   4  17       18.98       -0.53     81.33 o 
   1   5  17       39.19       13.17     11.54 o 
   2   5  17      229.32      220.07     18.56 o 
   3   5  17      855.44      849.27     28.42 o 
   4   5  17     1054.37      999.23     30.96 o 
   5   5  17       22.86       36.39     12.48 o 
   6   5  17      110.46      109.64     15.53 o 
   7   5  17        0.40       -3.87     10.72 o 
   8   5  17       27.09       35.16     13.17 o 
   9   5  17        1.70       19.03     12.27 o 
  10   5  17      309.43      324.38     24.19 o 
  11   5  17       33.50       13.71     16.05 o 
  12   5  17       62.18       61.35     18.28 o 
  13   5  17       17.61       38.59     24.63 o 
  14   5  17        1.90      -14.34     32.94 o 
  15   5  17       18.92        5.70     43.29 o 
   0   6  17      657.75      539.69     46.38 o 
   1   6  17       86.07       55.01     18.71 o 
   2   6  17      173.78      169.19     23.16 o 
   3   6  17      383.49      389.54     21.57 o 
   4   6  17       57.52       80.18     14.15 o 
   5   6  17      287.50      227.36     19.00 o 
   6   6  17      347.49      372.53     21.88 o 
   7   6  17       27.57       11.20     13.11 o 
   8   6  17      146.54      126.73     19.08 o 
   9   6  17        7.63        4.84     14.85 o 
  10   6  17      195.01      215.21     23.10 o 
  11   6  17      113.10      136.15     27.19 o 
  12   6  17       69.12       85.81     28.05 o 
  13   6  17       20.30        0.27     16.79 o 
  14   6  17       42.49      -27.73     50.67 o 
   1   7  17        2.01      -18.46     18.55 o 
   2   7  17      200.69      167.94     25.54 o 
   3   7  17       84.91       58.24     38.36 o 
   4   7  17       30.29       21.23     15.61 o 
   5   7  17       86.30      110.44     17.43 o 
   6   7  17        0.12      -11.05     15.48 o 
   7   7  17       80.10       64.71     17.93 o 
   8   7  17        0.01        0.72     15.74 o 
   9   7  17       15.52      -11.03     18.14 o 
  10   7  17       40.18       48.37     19.33 o 
  11   7  17       17.63       24.96     18.96 o 
  12   7  17        1.25       65.22     31.01 o 
   0   8  17        1.50       25.13     29.66 o 
   1   8  17       30.95        5.02     21.40 o 
   2   8  17        0.01       49.04     26.53 o 
   3   8  17       80.90       51.51     27.15 o 
   4   8  17      192.16      178.93     29.57 o 
   5   8  17       42.06        7.12     28.14 o 
   6   8  17       20.20       30.69     19.06 o 
   7   8  17       49.51       39.27     18.37 o 
   8   8  17       41.77       29.93     19.65 o 
   9   8  17       13.71       -0.29     20.04 o 
  10   8  17       22.31        7.20     31.82 o 
   1   9  17      105.13       59.75     34.27 o 
   2   9  17        0.58       -1.11     25.02 o 
   3   9  17       31.13       28.42     28.04 o 
   4   9  17        8.93       -8.66     27.53 o 
   5   9  17        4.68       40.99     35.44 o 
   6   9  17        8.55       33.14     35.35 o 
   7   9  17        0.58       29.59     39.13 o 
   0   0  18     3952.24     3469.85     97.78 o 
   1   0  18     1210.68     1173.70     32.12 o 
   2   0  18     3490.53     2957.91     62.47 o 
   3   0  18      237.05      201.07     21.13 o 
   4   0  18      642.27      599.38     23.66 o 
   5   0  18     3173.35     2895.56     75.41 o 
   6   0  18      230.91      271.28     23.84 o 
   7   0  18        9.37      -12.57     12.57 o 
   8   0  18     3470.21     3376.13    115.40 o 
   9   0  18       34.16       15.39     20.03 o 
  10   0  18      510.07      402.91     59.93 o 
  11   0  18      486.47      457.69     46.39 o 
  12   0  18      170.39      144.62     39.33 o 
  13   0  18      130.98      153.25     56.53 o 
  14   0  18       46.63       53.99     32.37 o 
  15   0  18      108.96       37.34     59.33 o 
  16   0  18      176.80      279.40     51.07 o 
  17   0  18      149.97       94.66     75.20 o 
   1   1  18      180.05      197.99     10.07 o 
   2   1  18      671.40      672.03     18.75 o 
   3   1  18      186.46      157.58      9.71 o 
   4   1  18     3770.52     3645.34     56.88 o 
   5   1  18     1974.93     1861.88     35.81 o 
   6   1  18       55.43       67.27     10.31 o 
   7   1  18      490.22      584.99     22.99 o 
   8   1  18      165.49      220.39     21.95 o 
   9   1  18     1346.74     1304.39     40.16 o 
  10   1  18      614.54      693.85     31.96 o 
  11   1  18      171.31      153.28     23.11 o 
  12   1  18       17.24        1.90     17.57 o 
  13   1  18        8.18      -18.60     18.60 o 
  14   1  18       57.81       41.59     23.07 o 
  15   1  18       42.32       52.47     26.00 o 
  16   1  18       94.37      124.54     31.35 o 
  17   1  18       17.47       73.56     55.08 o 
   0   2  18     4151.86     3558.72     70.97 o 
   1   2  18       22.04       72.27     12.08 o 
   2   2  18      500.76      570.26     15.76 o 
   3   2  18       78.18       64.54      9.23 o 
   4   2  18      593.12      619.90     24.01 o 
   5   2  18      141.80      150.22     15.36 o 
   6   2  18     1045.16     1080.85     49.77 o 
   7   2  18        5.79       13.77     12.31 o 
   8   2  18      287.45      319.09     22.41 o 
   9   2  18      987.43     1005.31     36.22 o 
  10   2  18      123.48      158.76     23.45 o 
  11   2  18        8.33       16.16     14.85 o 
  12   2  18       81.99       55.68     18.52 o 
  13   2  18       12.10       -3.67     19.27 o 
  14   2  18       55.79       56.36     25.05 o 
  15   2  18       36.80       -1.65     23.76 o 
  16   2  18        9.38       -4.32     34.17 o 
   1   3  18     1667.99     1604.48     31.67 o 
   2   3  18      188.12      171.39     21.01 o 
   3   3  18      369.34      349.33     17.69 o 
   4   3  18       16.49        8.13     11.47 o 
   5   3  18     4257.63     4118.10     71.87 o 
   6   3  18     7756.62     7938.12    133.00 o 
   7   3  18     3017.92     3054.08     66.25 o 
   8   3  18      757.42      785.76     51.84 o 
   9   3  18        7.87        1.05     12.48 o 
  10   3  18        0.90        5.41     13.43 o 
  11   3  18       98.66       51.44     17.59 o 
  12   3  18       74.63       68.44     19.93 o 
  13   3  18      120.97      132.25     27.54 o 
  14   3  18      216.47      273.42     33.91 o 
  15   3  18        6.79       43.13     27.03 o 
  16   3  18       35.05      -28.27     68.13 o 
   0   4  18     4186.88     4181.06    127.92 o 
   1   4  18      144.60      137.83     14.55 o 
   2   4  18      997.21      934.93     27.27 o 
   3   4  18      372.46      339.83     18.73 o 
   4   4  18      310.82      295.81     18.65 o 
   5   4  18      724.77      715.82     26.99 o 
   6   4  18       46.87       58.47     15.00 o 
   7   4  18        7.99       28.65     14.24 o 
   8   4  18       17.66        4.15     13.06 o 
   9   4  18       17.77        6.18     14.34 o 
  10   4  18      236.18      242.81     22.60 o 
  11   4  18       88.66       54.81     17.36 o 
  12   4  18       52.75       31.63     20.08 o 
  13   4  18       10.79       17.10     22.81 o 
  14   4  18      111.71       93.80     27.24 o 
  15   4  18        0.33      -18.96     35.12 o 
   1   5  18       17.91       14.51     14.94 o 
   2   5  18        0.32      -11.98     11.98 o 
   3   5  18      917.62      911.07     43.54 o 
   4   5  18      420.21      424.77     22.41 o 
   5   5  18        0.07       -0.16     11.89 o 
   6   5  18       95.52       46.13     15.16 o 
   7   5  18       62.43       62.11     15.21 o 
   8   5  18      568.14      566.59     28.35 o 
   9   5  18       61.55       50.40     17.03 o 
  10   5  18       97.62      112.61     19.97 o 
  11   5  18        0.00       30.84     18.74 o 
  12   5  18      322.38      349.21     26.16 o 
  13   5  18        5.26        3.97     24.38 o 
  14   5  18       71.81       50.13     36.01 o 
  15   5  18       55.70      129.46     63.33 o 
   0   6  18      156.88      107.93     28.91 o 
   1   6  18        7.43       38.48     19.28 o 
   2   6  18       42.68       75.01     20.30 o 
   3   6  18        4.70        2.69     13.44 o 
   4   6  18       97.78       73.71     16.62 o 
   5   6  18       89.21       40.97     13.61 o 
   6   6  18       19.33       30.62     13.47 o 
   7   6  18       20.46        9.13     13.23 o 
   8   6  18        1.36        6.00     14.70 o 
   9   6  18       65.48       44.57     18.93 o 
  10   6  18      449.09      392.67     27.62 o 
  11   6  18       57.59       53.14     19.21 o 
  12   6  18       21.43       15.91     21.33 o 
  13   6  18        5.46       -4.93     20.75 o 
   1   7  18      256.27      196.56     26.58 o 
   2   7  18      102.84      119.87     26.17 o 
   3   7  18        6.31       11.24     18.83 o 
   4   7  18       28.33       26.52     16.19 o 
   5   7  18       57.83       56.37     15.49 o 
   6   7  18       54.08       41.80     15.53 o 
   7   7  18       88.54       88.39     19.45 o 
   8   7  18       40.17       61.27     19.02 o 
   9   7  18        2.04      -16.78     16.78 o 
  10   7  18       72.30       47.44     20.47 o 
  11   7  18        8.21       24.07     18.92 o 
  12   7  18       89.29       83.61     33.27 o 
   0   8  18       44.54       66.72     32.80 o 
   1   8  18        3.18       38.00     22.72 o 
   2   8  18       32.72       52.50     22.35 o 
   3   8  18        5.54       -1.48     25.67 o 
   4   8  18        6.27       17.00     23.22 o 
   5   8  18       24.08        0.90     32.50 o 
   6   8  18       36.13       35.36     20.59 o 
   7   8  18        7.10       15.84     16.67 o 
   8   8  18       59.93       51.75     31.62 o 
   9   8  18       16.80       -1.55     19.79 o 
  10   8  18       14.89       24.14     29.41 o 
   1   9  18        7.25        1.03     32.53 o 
   2   9  18       32.41       42.39     35.08 o 
   3   9  18       10.96      -31.99     31.99 o 
   4   9  18       14.14       39.57     35.49 o 
   5   9  18        1.01        2.39     34.60 o 
   6   9  18        9.03       40.00     37.02 o 
   1   1  19     2284.03     2167.01     46.42 o 
   2   1  19      755.20      689.32     17.34 o 
   3   1  19      628.87      621.86     18.16 o 
   4   1  19       25.35       32.96      8.44 o 
   5   1  19      501.93      462.09     27.59 o 
   6   1  19      493.53      509.13     20.64 o 
   7   1  19     7881.52     7817.78    131.66 o 
   8   1  19      865.97      952.48     37.76 o 
   9   1  19     1928.21     2043.09     52.19 o 
  10   1  19       20.12       36.90     15.51 o 
  11   1  19       52.91       35.81     17.76 o 
  12   1  19       65.29       69.02     21.64 o 
  13   1  19       27.29       39.96     28.42 o 
  14   1  19      169.49      143.87     28.68 o 
  15   1  19       18.07       28.17     24.56 o 
  16   1  19       28.33       -6.65     31.76 o 
  17   1  19       33.35       33.27     49.28 o 
   0   2  19     1491.28     1411.33     37.20 o 
   1   2  19      642.98      670.17     17.39 o 
   2   2  19      402.95      425.47     20.81 o 
   3   2  19      106.97      125.41     11.01 o 
   4   2  19      301.13      326.03     18.82 o 
   5   2  19      983.46     1019.53     33.88 o 
   6   2  19     1793.44     1835.92     41.82 o 
   7   2  19       42.89       78.68     14.77 o 
   8   2  19     2341.89     2387.25     56.19 o 
   9   2  19       85.22       71.61     16.66 o 
  10   2  19        2.53      -14.12     14.12 o 
  11   2  19       21.91       20.95     16.72 o 
  12   2  19      103.21      119.77     35.20 o 
  13   2  19      284.02      279.10     30.65 o 
  14   2  19      168.64      164.87     30.16 o 
  15   2  19       47.80       32.95     26.89 o 
  16   2  19        0.50      -11.37     33.29 o 
   1   3  19     1952.65     1937.17     36.51 o 
   2   3  19       91.40       92.32     11.61 o 
   3   3  19       29.32       13.26      8.85 o 
   4   3  19        0.14       -6.90      9.46 o 
   5   3  19     2257.65     2270.70     48.07 o 
   6   3  19     2697.36     2892.67     62.72 o 
   7   3  19      194.15      232.03     28.48 o 
   8   3  19      246.39      236.73     21.56 o 
   9   3  19      129.66      143.69     18.03 o 
  10   3  19       43.15       37.78     17.85 o 
  11   3  19       14.98       -2.55     16.12 o 
  12   3  19       21.37       18.54     18.66 o 
  13   3  19      195.22      191.78     26.30 o 
  14   3  19        7.35       11.25     23.05 o 
  15   3  19      240.32      212.54     34.16 o 
  16   3  19       27.13       49.07     72.26 o 
   0   4  19     1195.43     1174.02     57.30 o 
   1   4  19       45.52       52.91     11.12 o 
   2   4  19      654.21      642.85     29.99 o 
   3   4  19       33.85       48.98     11.72 o 
   4   4  19       14.62       -9.54     10.41 o 
   5   4  19      254.40      255.13     19.29 o 
   6   4  19     1327.81     1380.01     41.29 o 
   7   4  19      547.40      540.18     28.95 o 
   8   4  19     1015.18     1042.56     35.11 o 
   9   4  19        3.36        5.36     14.87 o 
  10   4  19        0.15        4.23     15.45 o 
  11   4  19        0.59      -16.43     16.43 o 
  12   4  19      221.18      214.19     26.62 o 
  13   4  19       35.89       65.68     32.83 o 
  14   4  19       71.85      111.39     29.46 o 
  15   4  19       46.63       14.00     81.33 o 
   1   5  19        2.47       11.27     14.94 o 
   2   5  19      455.55      381.15     28.33 o 
   3   5  19      572.00      611.23     28.11 o 
   4   5  19      403.21      404.11     22.50 o 
   5   5  19      241.35      253.99     19.76 o 
   6   5  19       46.46       47.44     15.50 o 
   7   5  19        0.02       -4.25     13.71 o 
   8   5  19       47.83       83.54     16.66 o 
   9   5  19      510.85      500.61     30.70 o 
  10   5  19        5.44       51.43     18.41 o 
  11   5  19      213.30      222.07     29.70 o 
  12   5  19        4.40       17.60     23.35 o 
  13   5  19       39.40       21.87     25.03 o 
  14   5  19        7.04        1.33     35.08 o 
   0   6  19        7.63      -11.34     25.73 o 
   1   6  19      140.21      105.66     21.02 o 
   2   6  19       89.60       64.43     19.90 o 
   3   6  19       55.58       51.35     19.01 o 
   4   6  19        2.43       20.47     14.07 o 
   5   6  19       36.57       70.68     17.31 o 
   6   6  19       59.94       52.77     16.18 o 
   7   6  19       35.21       34.96     16.86 o 
   8   6  19       11.25       13.60     17.45 o 
   9   6  19       70.79       74.30     25.02 o 
  10   6  19        1.13       28.62     19.51 o 
  11   6  19        6.19      -17.07     20.68 o 
  12   6  19        1.29       -8.38     21.88 o 
  13   6  19        0.06      -20.33     41.24 o 
   1   7  19      106.24      110.20     23.83 o 
   2   7  19       64.03       54.45     25.50 o 
   3   7  19       39.41       69.16     21.91 o 
   4   7  19        4.48       -2.20     20.04 o 
   5   7  19        0.11      -17.28     17.28 o 
   6   7  19        0.46      -14.26     14.26 o 
   7   7  19      155.63      172.56     28.00 o 
   8   7  19       84.04       62.69     19.09 o 
   9   7  19       52.42       44.11     18.76 o 
  10   7  19        0.06       -4.22     18.07 o 
  11   7  19       12.60      -15.39     36.81 o 
   0   8  19      124.20      151.11     38.27 o 
   1   8  19        0.65        5.15     22.21 o 
   2   8  19        3.42        5.15     21.69 o 
   3   8  19        0.18        2.86     27.06 o 
   4   8  19       32.66        8.28     24.16 o 
   5   8  19        0.42       -7.28     22.96 o 
   6   8  19       48.88       17.17     19.45 o 
   7   8  19        1.17        1.84     21.36 o 
   8   8  19        0.38       44.19     20.18 o 
   9   8  19        0.03       31.60     23.36 o 
   1   9  19       31.56       26.95     35.41 o 
   2   9  19       14.57       20.73     34.83 o 
   3   9  19       19.48      -11.13     32.07 o 
   4   9  19       19.81       -7.37     61.73 o 
   5   9  19       64.11       66.56     86.53 o 
   6   9  19       23.84       28.02     36.46 o 
   0   0  20     1789.77     1610.00     57.99 o 
   1   0  20     4600.65     4470.21     86.50 o 
   2   0  20       24.11       19.44      9.27 o 
   3   0  20     5880.33     5558.78    104.37 o 
   4   0  20     5197.35     4994.91     96.31 o 
   5   0  20      813.37      780.38     41.45 o 
   6   0  20        6.47      -13.10     13.10 o 
   7   0  20     3217.87     3326.47     88.76 o 
   8   0  20       24.54        4.30     18.53 o 
   9   0  20        3.94       21.30     17.74 o 
  10   0  20      978.17      880.61     56.16 o 
  11   0  20      818.76      739.37     72.93 o 
  12   0  20       35.78       -6.13     26.00 o 
  13   0  20      744.55      650.57     59.68 o 
  14   0  20       17.30       39.27     52.67 o 
  15   0  20       87.10       71.01     38.47 o 
  16   0  20       11.81      -31.33     58.40 o 
   1   1  20      683.28      696.92     22.92 o 
   2   1  20       59.39       58.57      8.03 o 
   3   1  20      103.90       92.97     10.53 o 
   4   1  20      199.07      202.55     13.37 o 
   5   1  20      145.63      170.53     13.61 o 
   6   1  20      376.42      391.82     25.58 o 
   7   1  20       31.30       67.98     13.96 o 
   8   1  20      471.62      507.37     30.86 o 
   9   1  20      159.46      113.04     20.08 o 
  10   1  20      366.95      457.55     42.92 o 
  11   1  20       60.02       63.72     20.08 o 
  12   1  20       30.05       27.99     20.11 o 
  13   1  20      111.93       53.20     23.21 o 
  14   1  20        8.63      -12.90     22.40 o 
  15   1  20       27.86       36.59     25.90 o 
  16   1  20       30.79       31.01     44.94 o 
   0   2  20      802.70      737.54     35.90 o 
   1   2  20     1325.52     1428.44     27.06 o 
   2   2  20        6.82        6.96     10.60 o 
   3   2  20     2247.30     2221.75     40.77 o 
   4   2  20      668.30      635.07     20.96 o 
   5   2  20     5725.45     5837.20     95.51 o 
   6   2  20      247.35      280.41     18.97 o 
   7   2  20       16.56       42.82     12.59 o 
   8   2  20      105.97      123.07     20.06 o 
   9   2  20      246.94      269.43     35.31 o 
  10   2  20       72.05       56.89     17.21 o 
  11   2  20      588.08      621.44     33.89 o 
  12   2  20       48.57       57.41     22.06 o 
  13   2  20       16.56        0.29     21.50 o 
  14   2  20        3.80        5.06     22.31 o 
  15   2  20      148.01      189.85     38.62 o 
  16   2  20        0.72        7.16     62.46 o 
   1   3  20     2252.21     2184.78     40.22 o 
   2   3  20       20.49       11.29      9.49 o 
   3   3  20      214.99      174.30     18.22 o 
   4   3  20     1025.78      988.12     29.59 o 
   5   3  20      674.01      755.31     36.19 o 
   6   3  20       98.75       93.20     15.24 o 
   7   3  20      563.14      577.14     28.75 o 
   8   3  20      113.91       93.66     17.77 o 
   9   3  20      166.05      199.70     19.81 o 
  10   3  20       23.32       27.03     16.11 o 
  11   3  20       50.58       25.29     17.47 o 
  12   3  20       53.14       46.93     19.60 o 
  13   3  20      187.94      215.24     44.31 o 
  14   3  20       52.00       10.18     24.52 o 
  15   3  20       98.99      102.92     40.05 o 
  16   3  20       33.58       80.53     82.80 o 
   0   4  20       93.87       72.98     25.53 o 
   1   4  20      225.84      289.00     23.94 o 
   2   4  20       62.89       65.21     13.76 o 
   3   4  20      973.17      929.61     31.61 o 
   4   4  20      176.92      139.38     15.64 o 
   5   4  20     2154.59     2018.77     71.72 o 
   6   4  20       98.63       83.84     15.68 o 
   7   4  20       40.33       27.96     16.94 o 
   8   4  20       12.91        8.48     15.16 o 
   9   4  20      200.89      185.06     31.62 o 
  10   4  20        5.14        2.26     15.53 o 
  11   4  20       12.86        9.06     18.19 o 
  12   4  20       48.20      -21.33     21.33 o 
  13   4  20      226.62      264.50     46.28 o 
  14   4  20        1.55       -9.52     23.52 o 
  15   4  20        2.41       45.07     74.80 o 
   1   5  20      713.75      664.41     53.56 o 
   2   5  20      530.23      530.37     32.22 o 
   3   5  20     1112.32      996.25     34.36 o 
   4   5  20      542.75      543.80     35.19 o 
   5   5  20      139.79      174.97     18.05 o 
   6   5  20      154.56      140.47     18.03 o 
   7   5  20      143.16      143.92     20.03 o 
   8   5  20        1.74        8.45     14.75 o 
   9   5  20      370.74      393.33     30.12 o 
  10   5  20        2.14        1.76     16.69 o 
  11   5  20      775.84      750.71     40.31 o 
  12   5  20      109.08      101.48     27.99 o 
  13   5  20        6.98        7.55     24.78 o 
  14   5  20        0.70      -11.12     44.49 o 
   0   6  20       50.79       80.30     28.57 o 
   1   6  20       58.35       17.28     19.69 o 
   2   6  20        1.92       19.86     18.61 o 
   3   6  20      230.76      146.99     23.85 o 
   4   6  20      284.17      244.52     27.43 o 
   5   6  20        1.74        5.67     18.34 o 
   6   6  20       58.30       37.30     16.98 o 
   7   6  20       88.62       74.37     16.56 o 
   8   6  20       14.50       -2.32     16.32 o 
   9   6  20       78.98       97.72     30.03 o 
  10   6  20       54.28       33.55     21.47 o 
  11   6  20        0.26      -11.11     21.44 o 
  12   6  20       33.59        3.69     23.17 o 
  13   6  20        1.60       40.97     45.54 o 
   1   7  20      137.91      110.86     29.19 o 
   2   7  20        1.14       23.65     20.56 o 
   3   7  20      206.51      174.72     26.65 o 
   4   7  20       46.19       34.02     21.93 o 
   5   7  20       66.01       16.33     21.46 o 
   6   7  20       49.80       32.68     23.09 o 
   7   7  20      282.74      250.99     27.33 o 
   8   7  20        0.16        6.98     21.66 o 
   9   7  20       96.56      113.43     26.37 o 
  10   7  20      142.12       91.82     26.55 o 
  11   7  20        1.88      -44.09     44.09 o 
   0   8  20       43.32       87.13     64.26 o 
   1   8  20      142.57      126.75     26.62 o 
   2   8  20        3.01       -3.56     22.51 o 
   3   8  20       38.75       48.32     28.58 o 
   4   8  20       43.05        5.90     24.91 o 
   5   8  20       42.32       10.95     25.31 o 
   6   8  20       31.23       23.50     25.88 o 
   7   8  20       53.67       29.36     29.52 o 
   8   8  20        0.44        2.46     34.20 o 
   9   8  20       19.71       30.36     25.93 o 
   1   9  20        8.78       18.00     44.53 o 
   2   9  20       15.90        9.57     37.93 o 
   3   9  20        0.03        8.23     36.94 o 
   4   9  20        6.07      -32.56     32.56 o 
   5   9  20       72.49      112.81     51.40 o 
   1   1  21      986.67      960.51     22.62 o 
   2   1  21     1264.11     1154.86     24.23 o 
   3   1  21     2734.44     2535.32     44.72 o 
   4   1  21      333.56      353.15     16.96 o 
   5   1  21       37.52       30.85     10.76 o 
   6   1  21     2001.50     1847.43     42.45 o 
   7   1  21      240.66      261.46     21.84 o 
   8   1  21       14.04       45.02     15.34 o 
   9   1  21      116.67      134.97     21.80 o 
  10   1  21        5.17       21.21     17.39 o 
  11   1  21      331.16      397.29     32.78 o 
  12   1  21      241.83      256.56     39.37 o 
  13   1  21      281.43      338.23     33.31 o 
  14   1  21      291.53      269.33     34.53 o 
  15   1  21        9.81      -23.17     23.17 o 
  16   1  21       54.44       18.89     46.77 o 
   0   2  21       29.55       36.29     10.53 o 
   1   2  21     1237.03     1179.86     27.04 o 
   2   2  21        4.94       14.09      8.17 o 
   3   2  21     4139.74     4034.65     63.58 o 
   4   2  21     1016.37      976.29     28.52 o 
   5   2  21       53.46       53.72     16.65 o 
   6   2  21      236.16      264.65     18.96 o 
   7   2  21       61.08       82.45     14.72 o 
   8   2  21     1681.76     1803.52     55.42 o 
   9   2  21     1479.55     1547.37     52.23 o 
  10   2  21        4.25        9.49     15.28 o 
  11   2  21       11.49       36.43     17.59 o 
  12   2  21       11.53       26.28     21.17 o 
  13   2  21        2.87      -17.13     20.53 o 
  14   2  21        0.00        8.91     23.33 o 
  15   2  21        7.07       39.52     28.30 o 
  16   2  21        0.08       -6.45     47.98 o 
   1   3  21      139.56      155.42     12.98 o 
   2   3  21      380.49      365.58     20.98 o 
   3   3  21      109.88      117.74     13.93 o 
   4   3  21      230.86      186.14     16.31 o 
   5   3  21     3209.97     3409.10     64.34 o 
   6   3  21       18.11       10.47     12.81 o 
   7   3  21       19.55       25.52     13.09 o 
   8   3  21      438.11      414.79     27.08 o 
   9   3  21      934.50      995.35     38.65 o 
  10   3  21      456.75      497.35     31.07 o 
  11   3  21        0.11        3.02     17.38 o 
  12   3  21        9.87        9.66     19.02 o 
  13   3  21       41.55       68.74     23.92 o 
  14   3  21        3.53        6.61     25.23 o 
  15   3  21       32.50       38.85     50.00 o 
   0   4  21     1192.84     1170.12     58.74 o 
   1   4  21      125.86      127.21     18.96 o 
   2   4  21      296.45      253.64     18.28 o 
   3   4  21      163.31      163.01     19.85 o 
   4   4  21      204.88      195.68     17.79 o 
   5   4  21       81.83       92.75     15.38 o 
   6   4  21       16.39       10.59     19.51 o 
   7   4  21      196.82      211.70     19.94 o 
   8   4  21       32.42       32.34     16.44 o 
   9   4  21      207.06      186.89     21.21 o 
  10   4  21      543.27      506.91     32.36 o 
  11   4  21       31.49       32.44     19.50 o 
  12   4  21       13.15       33.00     21.21 o 
  13   4  21       60.93       76.33     24.55 o 
  14   4  21        4.63      -17.78     33.04 o 
  15   4  21       38.67      118.80     80.40 o 
   1   5  21       75.36      102.86     19.26 o 
   2   5  21      104.17       98.78     24.56 o 
   3   5  21      150.97      150.66     23.34 o 
   4   5  21       55.29       55.70     18.33 o 
   5   5  21        6.12      -15.64     18.39 o 
   6   5  21      105.50      102.42     17.05 o 
   7   5  21      378.91      369.61     25.24 o 
   8   5  21      125.51       76.41     18.65 o 
   9   5  21        0.12        2.68     16.65 o 
  10   5  21        5.53       51.84     19.16 o 
  11   5  21       87.12      126.75     36.26 o 
  12   5  21        4.55       38.51     24.92 o 
  13   5  21       60.70       21.48     56.53 o 
  14   5  21        1.79      -37.44     42.81 o 
   0   6  21       33.31       47.60     27.80 o 
   1   6  21       25.99       42.38     19.19 o 
   2   6  21      716.55      636.94     67.19 o 
   3   6  21      183.42      136.97     23.84 o 
   4   6  21       53.92       73.78     22.22 o 
   5   6  21        0.89        6.27     14.98 o 
   6   6  21       51.95       56.44     17.95 o 
   7   6  21       20.07        8.94     14.43 o 
   8   6  21       10.34       22.40     16.93 o 
   9   6  21       14.18        3.09     19.06 o 
  10   6  21       88.15       79.35     28.32 o 
  11   6  21       78.99       66.99     25.08 o 
  12   6  21      121.41       48.59     75.53 o 
   1   7  21        1.28       11.88     19.83 o 
   2   7  21       29.23       42.53     22.60 o 
   3   7  21       56.08       21.22     21.25 o 
   4   7  21        0.51       -1.23     20.86 o 
   5   7  21       50.86       50.88     23.84 o 
   6   7  21       22.30       13.12     23.03 o 
   7   7  21       52.11       78.61     21.53 o 
   8   7  21      173.60      150.99     24.59 o 
   9   7  21        1.89      -19.60     19.60 o 
  10   7  21        7.63       26.06     24.35 o 
  11   7  21       90.44       39.18     67.13 o 
   0   8  21      173.46      204.88     63.80 o 
   1   8  21        2.03       23.76     22.92 o 
   2   8  21        1.80      -18.95     34.76 o 
   3   8  21        0.01       -9.27     26.12 o 
   4   8  21       17.35        7.42     24.44 o 
   5   8  21        6.11      -10.92     27.54 o 
   6   8  21        9.65       26.43     26.00 o 
   7   8  21        5.59       -0.81     35.40 o 
   8   8  21        0.24       52.69     59.00 o 
   1   9  21       21.06       39.87     47.20 o 
   2   9  21        0.43       -7.91     53.53 o 
   3   9  21        4.65       -0.30     72.53 o 
   4   9  21        1.12       13.09     35.61 o 
   0   0  22     7735.23     7301.17    187.24 o 
   1   0  22     2145.61     1964.50     48.20 o 
   2   0  22      585.94      521.55     23.90 o 
   3   0  22        9.88       -4.73     12.62 o 
   4   0  22     7703.73     7779.17    167.40 o 
   5   0  22      741.77      679.79     37.23 o 
   6   0  22     1622.59     1653.40     57.26 o 
   7   0  22      363.16      327.89     29.66 o 
   8   0  22        1.29        0.84     18.52 o 
   9   0  22      509.98      541.01     37.84 o 
  10   0  22     2114.76     2211.00     93.44 o 
  11   0  22      544.33      575.57     54.26 o 
  12   0  22      436.94      442.89     70.40 o 
  13   0  22       58.52       24.41     31.68 o 
  14   0  22      129.72      105.46     39.16 o 
  15   0  22      101.54       69.50     40.56 o 
  16   0  22        4.94      -42.40     65.06 o 
   1   1  22       44.67       64.47      9.35 o 
   2   1  22       47.70       51.99     10.75 o 
   3   1  22        0.60       24.15      9.10 o 
   4   1  22      308.22      296.72     16.35 o 
   5   1  22     1818.70     1885.29     42.65 o 
   6   1  22     4225.20     4206.46     74.63 o 
   7   1  22     6697.48     6690.73    119.23 o 
   8   1  22     2858.09     2853.63     84.10 o 
   9   1  22      293.37      302.46     24.74 o 
  10   1  22       23.47       24.99     17.74 o 
  11   1  22      199.71      134.42     33.63 o 
  12   1  22        0.16        4.58     19.40 o 
  13   1  22       38.31       -6.17     21.47 o 
  14   1  22       28.02       -0.14     24.40 o 
  15   1  22        4.60      -22.01     25.43 o 
  16   1  22       42.94      -38.38     47.65 o 
   0   2  22      956.01      954.74     31.49 o 
   1   2  22      387.67      403.00     17.36 o 
   2   2  22      426.46      426.54     18.08 o 
   3   2  22       25.22       56.85     10.43 o 
   4   2  22      558.34      570.73     27.62 o 
   5   2  22      275.71      274.87     24.69 o 
   6   2  22      135.47      131.04     18.12 o 
   7   2  22       26.85       13.59     14.40 o 
   8   2  22      737.62      704.82     32.78 o 
   9   2  22       86.11      130.96     34.48 o 
  10   2  22       51.70       35.04     17.56 o 
  11   2  22      543.22      580.13     40.42 o 
  12   2  22       98.77      120.77     25.74 o 
  13   2  22       19.65       34.39     23.49 o 
  14   2  22        9.86       -0.39     24.17 o 
  15   2  22        1.42        4.70     43.55 o 
   1   3  22       36.17       13.04     13.31 o 
   2   3  22      277.92      273.19     17.53 o 
   3   3  22      699.03      704.33     25.92 o 
   4   3  22      157.04      142.25     15.41 o 
   5   3  22       56.10       59.81     15.47 o 
   6   3  22      402.01      436.47     23.83 o 
   7   3  22      317.41      261.93     20.79 o 
   8   3  22      395.89      370.74     26.45 o 
   9   3  22      265.23      247.75     33.23 o 
  10   3  22      919.58     1061.75     42.76 o 
  11   3  22      206.08      169.64     28.73 o 
  12   3  22      293.01      348.07     31.08 o 
  13   3  22      144.43      179.20     30.10 o 
  14   3  22       23.01       26.02     26.53 o 
  15   3  22      108.94       44.10     49.60 o 
   0   4  22     1229.92     1223.50     61.46 o 
   1   4  22      124.30      130.19     20.53 o 
   2   4  22      277.35      294.66     22.35 o 
   3   4  22      210.46      199.64     17.97 o 
   4   4  22        0.20       22.44     15.74 o 
   5   4  22      143.12      137.99     17.37 o 
   6   4  22        0.13       11.11     12.40 o 
   7   4  22        0.18      -12.52     12.52 o 
   8   4  22      224.80      247.03     22.24 o 
   9   4  22       66.46       61.12     18.35 o 
  10   4  22        6.16        7.13     18.18 o 
  11   4  22      140.33      138.23     24.37 o 
  12   4  22       10.58        1.22     20.57 o 
  13   4  22       42.45       67.13     24.65 o 
  14   4  22       62.55       49.63     45.91 o 
   1   5  22       48.36       39.07     17.65 o 
   2   5  22       27.78       41.60     18.19 o 
   3   5  22       51.32       57.15     19.26 o 
   4   5  22      115.25       56.30     16.01 o 
   5   5  22       18.08        1.82     12.71 o 
   6   5  22      105.09      120.62     18.32 o 
   7   5  22        8.74       -2.86     14.59 o 
   8   5  22      513.70      512.29     27.65 o 
   9   5  22       78.08       57.69     19.01 o 
  10   5  22       12.23       32.63     19.07 o 
  11   5  22       30.10       33.99     22.75 o 
  12   5  22       69.79       81.69     34.12 o 
  13   5  22        0.96        6.84     73.13 o 
   0   6  22       16.85       33.97     27.55 o 
   1   6  22      143.37      132.50     23.55 o 
   2   6  22        4.88       61.93     20.82 o 
   3   6  22       25.43       41.92     20.40 o 
   4   6  22       87.92       58.62     23.65 o 
   5   6  22       33.07       11.83     20.77 o 
   6   6  22       76.94       60.82     32.49 o 
   7   6  22       11.86      -10.61     15.37 o 
   8   6  22       22.81       20.49     16.69 o 
   9   6  22       26.31       29.33     22.09 o 
  10   6  22       62.89       76.46     25.05 o 
  11   6  22       17.66       20.08     23.63 o 
  12   6  22       12.98       19.65     63.53 o 
   1   7  22        9.26       16.13     20.28 o 
   2   7  22        2.46       19.06     20.36 o 
   3   7  22        3.08       30.33     21.81 o 
   4   7  22      120.07      118.34     26.27 o 
   5   7  22        2.80       32.97     26.75 o 
   6   7  22        4.21        1.28     20.03 o 
   7   7  22       90.33      110.34     29.09 o 
   8   7  22        6.51        2.57     19.83 o 
   9   7  22        4.35        9.75     20.27 o 
  10   7  22       51.16      -10.57     27.62 o 
   0   8  22       18.39       96.98     36.39 o 
   1   8  22       91.65      114.16     27.88 o 
   2   8  22       79.42       66.57     26.12 o 
   3   8  22       36.58       15.62     24.91 o 
   4   8  22       12.98      -27.73     27.73 o 
   5   8  22        2.34      -25.31     25.31 o 
   6   8  22       20.22       12.74     34.62 o 
   7   8  22        3.27      -31.58     31.58 o 
   8   8  22        1.87       13.15     35.02 o 
   1   9  22       10.36       46.13     47.07 o 
   2   9  22        0.18       25.87     50.00 o 
   3   9  22        2.10        1.44     76.73 o 
   1   1  23       89.36       67.89      9.30 o 
   2   1  23      666.63      669.05     23.94 o 
   3   1  23     1315.07     1256.90     45.57 o 
   4   1  23      258.06      222.10     15.80 o 
   5   1  23     1711.86     1739.92     41.34 o 
   6   1  23      480.70      487.94     24.06 o 
   7   1  23      141.23      153.78     21.04 o 
   8   1  23      613.33      683.56     37.97 o 
   9   1  23        0.47        7.91     14.44 o 
  10   1  23      871.97      903.74     49.00 o 
  11   1  23        0.12       -8.68     18.45 o 
  12   1  23       15.45       41.22     29.87 o 
  13   1  23        0.21      -21.31     21.31 o 
  14   1  23       18.12       16.15     23.45 o 
  15   1  23        0.34      -10.81     46.16 o 
   0   2  23        0.05       12.93     14.79 o 
   1   2  23      296.41      309.78     19.48 o 
   2   2  23      863.60      886.66     27.23 o 
   3   2  23     2175.48     2159.52     41.88 o 
   4   2  23      446.38      429.44     21.74 o 
   5   2  23      368.49      356.46     21.02 o 
   6   2  23     1418.48     1380.46     37.35 o 
   7   2  23       60.13       40.52     19.84 o 
   8   2  23      574.95      592.51     40.32 o 
   9   2  23      161.38      114.89     20.65 o 
  10   2  23        6.60        1.17     16.45 o 
  11   2  23      435.79      496.65     37.52 o 
  12   2  23       56.26       92.36     24.62 o 
  13   2  23      160.81      162.42     29.86 o 
  14   2  23        2.86       31.10     25.23 o 
  15   2  23        2.37       34.43     49.75 o 
   1   3  23        6.50      -11.46     11.46 o 
   2   3  23       84.74       82.51     13.21 o 
   3   3  23       29.00       19.61     11.20 o 
   4   3  23      195.26      185.03     21.17 o 
   5   3  23        3.11       11.97     12.18 o 
   6   3  23       37.09       36.03     13.53 o 
   7   3  23      171.94      159.90     18.30 o 
   8   3  23       83.56       75.59     17.72 o 
   9   3  23       70.14       78.60     19.40 o 
  10   3  23        0.37       12.10     18.19 o 
  11   3  23       75.92       53.23     21.06 o 
  12   3  23       21.39       14.53     20.86 o 
  13   3  23        0.10       -3.97     26.93 o 
  14   3  23       19.73        9.36     38.53 o 
  15   3  23        0.08       20.96     50.42 o 
   0   4  23      713.19      696.84    101.00 o 
   1   4  23     1643.49     1613.25     55.76 o 
   2   4  23      213.48      215.44     20.92 o 
   3   4  23        7.17       -6.27     11.70 o 
   4   4  23     1503.98     1413.89     38.37 o 
   5   4  23      211.48      216.40     19.60 o 
   6   4  23      469.80      437.78     26.15 o 
   7   4  23      143.68       84.53     21.55 o 
   8   4  23      102.56       72.39     18.30 o 
   9   4  23      124.65      134.36     21.92 o 
  10   4  23       99.54      108.49     23.26 o 
  11   4  23       17.34        0.47     19.99 o 
  12   4  23       21.31       31.31     21.43 o 
  13   4  23      134.12      176.57     30.01 o 
  14   4  23       47.49       90.00     79.46 o 
   1   5  23        2.58       18.10     16.44 o 
   2   5  23       15.90       16.96     17.18 o 
   3   5  23        4.78       34.52     18.49 o 
   4   5  23        9.14       22.34     19.05 o 
   5   5  23      396.41      357.98     26.82 o 
   6   5  23      418.54      413.79     25.89 o 
   7   5  23      279.77      307.18     24.47 o 
   8   5  23      108.80       54.31     19.25 o 
   9   5  23        9.17       13.63     16.99 o 
  10   5  23       42.53       34.78     21.57 o 
  11   5  23       13.54       50.89     21.30 o 
  12   5  23        0.13       42.86     30.66 o 
  13   5  23        2.24       39.65     48.01 o 
   0   6  23       28.13       37.15     30.20 o 
   1   6  23      363.13      269.81     28.76 o 
   2   6  23      306.64      301.73     35.29 o 
   3   6  23      263.23      270.54     29.30 o 
   4   6  23      142.94       74.52     32.56 o 
   5   6  23      416.00      398.30     34.49 o 
   6   6  23      180.03      166.95     28.05 o 
   7   6  23       10.80        7.39     18.09 o 
   8   6  23        6.43      -10.51     16.38 o 
   9   6  23       62.88       71.54     21.53 o 
  10   6  23       19.27       10.66     23.30 o 
  11   6  23        8.05       35.69     33.09 o 
  12   6  23       44.55       33.57     51.20 o 
   1   7  23       20.21        2.67     20.73 o 
   2   7  23       21.33        7.32     20.55 o 
   3   7  23       36.65       49.56     22.25 o 
   4   7  23       16.04       18.04     22.10 o 
   5   7  23       48.57       58.18     24.87 o 
   6   7  23       82.85       66.15     24.16 o 
   7   7  23      163.85      123.94     30.89 o 
   8   7  23       13.14      -13.59     25.18 o 
   9   7  23        7.54      -23.31     23.31 o 
  10   7  23       19.72       20.43     56.07 o 
   0   8  23      173.15      151.15     68.40 o 
   1   8  23        2.01       -4.87     26.15 o 
   2   8  23       10.70        5.52     24.11 o 
   3   8  23       53.77       23.00     24.83 o 
   4   8  23        4.63       17.32     35.43 o 
   5   8  23       11.50       13.76     36.67 o 
   6   8  23        0.20        1.90     35.67 o 
   7   8  23        9.74      -28.98     34.50 o 
   1   9  23        0.05       48.67     49.20 o 
   0   0  24     7874.34     7732.49    199.53 o 
   1   0  24       25.95       28.71     14.54 o 
   2   0  24     1038.68      936.72     33.05 o 
   3   0  24     7113.28     6683.92    221.42 o 
   4   0  24     8844.50     9010.29    302.10 o 
   5   0  24      570.33      533.86     66.09 o 
   6   0  24      437.08      494.64     49.28 o 
   7   0  24      459.80      466.10     35.04 o 
   8   0  24      182.87      157.51     31.69 o 
   9   0  24      298.00      250.72     39.72 o 
  10   0  24      749.69      853.35     61.46 o 
  11   0  24       50.48       39.47     32.60 o 
  12   0  24        0.93      -15.35     33.73 o 
  13   0  24      165.38      148.07     48.93 o 
  14   0  24      168.24      113.60     43.81 o 
  15   0  24       27.85       29.47     63.33 o 
   1   1  24        0.96       -2.71      8.82 o 
   2   1  24      223.72      244.10     15.60 o 
   3   1  24     1182.11     1083.85     28.29 o 
   4   1  24      499.87      528.99     23.99 o 
   5   1  24      313.68      356.42     22.67 o 
   6   1  24      538.34      589.73     29.23 o 
   7   1  24       17.89        4.08     13.42 o 
   8   1  24       20.85       18.57     14.82 o 
   9   1  24      159.40      150.54     21.05 o 
  10   1  24       39.37       73.25     19.46 o 
  11   1  24      217.71      163.77     27.91 o 
  12   1  24      215.83      241.45     36.97 o 
  13   1  24       21.21       31.99     23.63 o 
  14   1  24       33.86        8.96     30.44 o 
  15   1  24       21.70       90.21     51.88 o 
   0   2  24     1870.23     1813.14     64.99 o 
   1   2  24     1517.52     1548.37     34.03 o 
   2   2  24     2585.48     2590.84     47.46 o 
   3   2  24      103.52       77.85     13.44 o 
   4   2  24      738.96      746.40     32.82 o 
   5   2  24        4.03       12.86     12.60 o 
   6   2  24     1237.15     1199.71     42.03 o 
   7   2  24       93.13      120.61     21.05 o 
   8   2  24      432.45      422.65     27.83 o 
   9   2  24       61.85       38.66     18.21 o 
  10   2  24        2.79        2.09     15.11 o 
  11   2  24      139.67      128.30     22.95 o 
  12   2  24       92.59       61.37     28.94 o 
  13   2  24       54.79       65.71     26.77 o 
  14   2  24       19.62       23.96     27.17 o 
  15   2  24       45.05       27.22     60.07 o 
   1   3  24       36.34       29.34     14.31 o 
   2   3  24      734.37      640.10     45.69 o 
   3   3  24      757.65      767.11     33.61 o 
   4   3  24      678.49      707.88     30.02 o 
   5   3  24        8.08       11.41     12.55 o 
   6   3  24      585.99      665.76     28.93 o 
   7   3  24       24.12       49.71     16.56 o 
   8   3  24      255.40      285.85     24.98 o 
   9   3  24        0.01       15.57     17.03 o 
  10   3  24      128.50      132.18     21.48 o 
  11   3  24      211.20      239.77     28.02 o 
  12   3  24      285.76      343.98     31.77 o 
  13   3  24      108.57      122.03     30.03 o 
  14   3  24        1.31       -9.40     45.55 o 
   0   4  24      324.36      314.79     38.77 o 
   1   4  24      270.28      256.11     25.75 o 
   2   4  24      192.96      171.77     22.61 o 
   3   4  24      355.39      340.35     25.43 o 
   4   4  24      307.45      308.95     21.09 o 
   5   4  24       26.43       54.22     15.00 o 
   6   4  24       14.19       11.71     14.27 o 
   7   4  24       18.48       25.16     15.09 o 
   8   4  24      677.37      619.30     35.33 o 
   9   4  24      115.21       88.52     19.85 o 
  10   4  24       16.96        8.11     17.42 o 
  11   4  24       53.94       61.19     23.83 o 
  12   4  24        0.05       26.66     23.19 o 
  13   4  24        1.89      -24.19     33.54 o 
  14   4  24        2.25      -40.09     48.73 o 
   1   5  24       14.61       33.17     18.26 o 
   2   5  24        3.12       -8.01     17.32 o 
   3   5  24       64.80       85.59     25.29 o 
   4   5  24       12.79       36.43     20.13 o 
   5   5  24      789.36      732.84     36.99 o 
   6   5  24       16.94       15.77     20.74 o 
   7   5  24       21.26       31.21     17.10 o 
   8   5  24        2.63      -15.75     15.75 o 
   9   5  24      206.57      157.44     21.66 o 
  10   5  24        0.55       -0.40     17.97 o 
  11   5  24       22.99       56.50     22.98 o 
  12   5  24        0.42       32.22     28.79 o 
  13   5  24        0.40       64.57     73.13 o 
   0   6  24       85.38       47.42     36.67 o 
   1   6  24        3.63        7.41     19.33 o 
   2   6  24       34.60       34.38     26.27 o 
   3   6  24      161.80      142.79     25.73 o 
   4   6  24       51.90       37.33     21.28 o 
   5   6  24        5.49       -0.44     20.56 o 
   6   6  24       94.76       89.62     25.29 o 
   7   6  24        9.15       18.34     18.71 o 
   8   6  24       40.58       12.20     21.13 o 
   9   6  24        6.90       -1.36     18.17 o 
  10   6  24       16.52        8.72     21.52 o 
  11   6  24        1.09      -18.91     34.18 o 
   1   7  24        3.43        9.62     22.22 o 
   2   7  24       12.68       13.64     21.60 o 
   3   7  24       49.50       40.97     22.33 o 
   4   7  24       22.83      -14.67     22.02 o 
   5   7  24       29.67       22.29     24.17 o 
   6   7  24       10.47       27.46     25.38 o 
   7   7  24      162.25      141.02     31.63 o 
   8   7  24        0.12       29.57     30.62 o 
   9   7  24        0.06      -31.68     31.68 o 
   0   8  24       17.01       39.96     36.44 o 
   1   8  24       29.10       11.12     23.04 o 
   2   8  24        0.67        3.99     27.11 o 
   3   8  24       20.01       -4.60     30.11 o 
   4   8  24        1.56        8.53     42.27 o 
   5   8  24        4.83        5.96     33.37 o 
   6   8  24       62.00       21.06     37.22 o 
   1   1  25      455.86      452.24     19.41 o 
   2   1  25       18.39       21.39     10.47 o 
   3   1  25      181.06      166.72     15.02 o 
   4   1  25      370.38      364.01     21.31 o 
   5   1  25      485.07      506.28     29.83 o 
   6   1  25      325.75      360.94     24.80 o 
   7   1  25      492.19      554.54     34.33 o 
   8   1  25       79.93       34.33     15.45 o 
   9   1  25      375.92      433.24     29.34 o 
  10   1  25      268.79      293.12     26.86 o 
  11   1  25        0.30        7.65     21.26 o 
  12   1  25        2.69       18.60     21.97 o 
  13   1  25       86.65       55.71     25.57 o 
  14   1  25      103.34       77.62     28.36 o 
  15   1  25       41.80       64.37     67.33 o 
   0   2  25     5320.81     5272.86    259.94 o 
   1   2  25       23.81       59.80     13.87 o 
   2   2  25      772.69      790.36     32.59 o 
   3   2  25      493.55      515.01     23.87 o 
   4   2  25      669.73      672.40     26.97 o 
   5   2  25      318.48      301.46     22.84 o 
   6   2  25       48.42       62.62     18.02 o 
   7   2  25      404.44      394.30     34.75 o 
   8   2  25        4.24       10.26     16.17 o 
   9   2  25      490.36      523.84     55.25 o 
  10   2  25       89.23       79.73     21.39 o 
  11   2  25      238.74      282.01     28.58 o 
  12   2  25       10.88       16.00     21.14 o 
  13   2  25       19.49        7.09     25.47 o 
  14   2  25      124.87       90.45     51.06 o 
  15   2  25      247.14      223.74     78.13 o 
   1   3  25      440.16      468.18     38.41 o 
   2   3  25        1.31       -8.82     20.42 o 
   3   3  25      276.43      310.46     20.41 o 
   4   3  25       33.27       22.81     12.66 o 
   5   3  25       60.20       48.07     14.45 o 
   6   3  25      224.15      202.61     19.85 o 
   7   3  25      885.46      924.25     42.21 o 
   8   3  25       52.13       56.45     18.34 o 
   9   3  25        3.19       18.16     18.12 o 
  10   3  25        0.58       -6.89     21.40 o 
  11   3  25        2.58       -6.38     18.39 o 
  12   3  25       18.24        6.41     23.79 o 
  13   3  25        0.46       -7.88     25.90 o 
  14   3  25        2.97       45.22     52.16 o 
   0   4  25       71.11      102.95     28.83 o 
   1   4  25      215.18      258.85     25.85 o 
   2   4  25      531.63      507.03     33.02 o 
   3   4  25      131.50      102.17     19.48 o 
   4   4  25       34.87       39.92     17.28 o 
   5   4  25      159.02      165.97     19.08 o 
   6   4  25        2.92        1.58     14.91 o 
   7   4  25       72.26       71.00     18.10 o 
   8   4  25       90.87       97.38     21.39 o 
   9   4  25      200.62      136.14     25.05 o 
  10   4  25        2.12      -14.14     18.60 o 
  11   4  25      165.73      131.31     23.85 o 
  12   4  25       75.43       41.83     24.77 o 
  13   4  25      242.01      283.79     48.42 o 
   1   5  25        2.26       21.22     18.22 o 
   2   5  25        0.29      -10.57     18.10 o 
   3   5  25      176.21      150.68     34.16 o 
   4   5  25      475.35      420.71     33.21 o 
   5   5  25       73.46       55.49     22.46 o 
   6   5  25      391.66      370.68     25.64 o 
   7   5  25      187.08      151.43     21.64 o 
   8   5  25       77.51       66.08     19.60 o 
   9   5  25        9.83       11.99     18.79 o 
  10   5  25      207.76      216.69     26.07 o 
  11   5  25        7.85       16.35     21.01 o 
  12   5  25       11.44       85.65     46.91 o 
   0   6  25       14.03       43.78     28.76 o 
   1   6  25       18.79       10.00     20.09 o 
   2   6  25      228.27      265.05     35.43 o 
   3   6  25       92.62       17.23     32.27 o 
   4   6  25      181.79      104.51     26.20 o 
   5   6  25       18.22       74.04     23.92 o 
   6   6  25      234.92      225.55     35.47 o 
   7   6  25       56.28       44.41     25.08 o 
   8   6  25       14.66       34.10     19.71 o 
   9   6  25       14.06       18.85     19.57 o 
  10   6  25       53.37       20.55     25.55 o 
  11   6  25       16.46      -32.91     43.58 o 
   1   7  25       42.74       42.46     23.18 o 
   2   7  25       28.25       -1.74     25.35 o 
   3   7  25        8.94        5.94     21.33 o 
   4   7  25       31.74       21.66     23.95 o 
   5   7  25        4.26        4.82     23.73 o 
   6   7  25       97.31       40.14     25.40 o 
   7   7  25       33.77       44.83     31.56 o 
   8   7  25      115.56       88.49     35.41 o 
   9   7  25       14.09      -16.05     37.24 o 
   0   8  25        3.15       14.53     48.80 o 
   1   8  25        1.00        7.86     31.11 o 
   2   8  25        0.32       43.86     34.21 o 
   3   8  25       56.02       44.10     33.95 o 
   4   8  25        0.00       -4.82     30.82 o 
   5   8  25       13.33       -4.65     34.98 o 
   6   8  25        9.96       21.80     36.97 o 
   0   0  26     3301.98     3498.43    107.99 o 
   1   0  26        0.55      -12.16     12.16 o 
   2   0  26     1521.25     1560.29     81.03 o 
   3   0  26     6467.25     6577.91    329.54 o 
   4   0  26      761.10      746.56     57.46 o 
   5   0  26      363.84      435.58     40.13 o 
   6   0  26       47.67       50.37     20.62 o 
   7   0  26      303.76      244.02     29.38 o 
   8   0  26       34.36       48.87     26.29 o 
   9   0  26      286.28      271.03     42.47 o 
  10   0  26       24.18       31.71     28.23 o 
  11   0  26     2542.79     2933.45    174.46 o 
  12   0  26       87.57       72.19     46.73 o 
  13   0  26      386.62      420.94     57.28 o 
  14   0  26       48.34       86.26     66.40 o 
  15   0  26      122.16      237.46     90.66 o 
   1   1  26       11.94       16.22     10.58 o 
   2   1  26      203.63      171.66     19.16 o 
   3   1  26        4.45       -1.36     11.76 o 
   4   1  26      605.02      661.18     27.06 o 
   5   1  26        4.11       -1.84     12.35 o 
   6   1  26        9.79        5.14     15.55 o 
   7   1  26        1.37        6.67     14.77 o 
   8   1  26       12.37       11.74     16.14 o 
   9   1  26      508.75      489.43     31.33 o 
  10   1  26      107.13       99.95     21.63 o 
  11   1  26        2.67      -17.92     19.77 o 
  12   1  26       19.69       35.77     22.57 o 
  13   1  26       10.79       34.98     24.97 o 
  14   1  26       41.91       81.46     49.35 o 
   0   2  26      103.64      268.87     27.55 o 
   1   2  26     2694.19     2575.34     53.22 o 
   2   2  26      394.86      402.61     30.32 o 
   3   2  26       62.02       82.80     15.80 o 
   4   2  26      203.19      218.56     21.32 o 
   5   2  26       17.16       15.73     13.64 o 
   6   2  26      133.85      184.22     21.13 o 
   7   2  26      347.74      324.12     25.88 o 
   8   2  26       47.56       37.86     20.51 o 
   9   2  26      156.99      175.55     23.94 o 
  10   2  26        0.28       -1.37     16.83 o 
  11   2  26       82.93      111.95     23.99 o 
  12   2  26       23.46        2.62     23.05 o 
  13   2  26      520.49      586.08     55.66 o 
  14   2  26       34.33       -3.23     46.30 o 
   1   3  26      210.74      199.98     20.62 o 
   2   3  26      229.07      188.19     20.70 o 
   3   3  26        6.64       30.27     15.69 o 
   4   3  26      218.92      220.18     19.06 o 
   5   3  26        0.07       -2.90     12.46 o 
   6   3  26       82.48       70.33     17.94 o 
   7   3  26      692.75      751.47     35.89 o 
   8   3  26       83.17       71.97     20.40 o 
   9   3  26       11.56       29.38     18.78 o 
  10   3  26       87.20       74.27     19.60 o 
  11   3  26       76.93       32.60     20.62 o 
  12   3  26       16.53       17.11     22.63 o 
  13   3  26       11.86       39.50     36.48 o 
  14   3  26       33.89       22.64     51.95 o 
   0   4  26      503.01      428.92     44.58 o 
   1   4  26     1011.37      981.91     80.79 o 
   2   4  26      235.18      222.92     25.61 o 
   3   4  26      127.25      134.60     20.78 o 
   4   4  26        6.51       -9.07     15.61 o 
   5   4  26      202.43      250.96     21.43 o 
   6   4  26      142.90      146.34     19.34 o 
   7   4  26        2.89        8.05     17.22 o 
   8   4  26       33.23       41.60     18.99 o 
   9   4  26        0.39       -3.69     18.29 o 
  10   4  26       89.40      133.20     22.96 o 
  11   4  26      120.44      126.13     23.72 o 
  12   4  26        2.66       10.31     22.50 o 
  13   4  26      163.07      148.47     41.35 o 
   1   5  26      145.07      135.92     23.37 o 
   2   5  26        0.03       11.16     19.29 o 
   3   5  26      448.11      398.26     32.47 o 
   4   5  26       40.30       45.40     22.26 o 
   5   5  26      215.11      140.51     26.08 o 
   6   5  26       97.12       89.43     28.58 o 
   7   5  26       19.81       -5.78     16.89 o 
   8   5  26       35.97       -0.91     19.78 o 
   9   5  26      156.38      154.25     23.46 o 
  10   5  26        2.48       19.65     19.54 o 
  11   5  26       12.25      -12.36     21.58 o 
  12   5  26        8.46       -3.99     30.34 o 
   0   6  26      498.11      412.87     74.86 o 
   1   6  26       27.49        5.96     20.36 o 
   2   6  26        1.63       19.53     21.03 o 
   3   6  26      121.97       97.38     24.21 o 
   4   6  26       59.53       80.95     24.77 o 
   5   6  26        4.65       56.94     23.20 o 
   6   6  26        4.98       -2.26     23.24 o 
   7   6  26        3.02       -5.13     23.43 o 
   8   6  26       47.93       48.25     34.63 o 
   9   6  26      179.35      167.60     27.85 o 
  10   6  26        8.77        5.63     25.17 o 
   1   7  26      150.48      158.48     29.25 o 
   2   7  26       14.98       40.52     24.98 o 
   3   7  26        2.46        1.23     23.65 o 
   4   7  26       47.18       18.45     24.49 o 
   5   7  26       50.75       75.03     26.90 o 
   6   7  26        1.27      -26.47     26.47 o 
   7   7  26       49.11       17.75     26.56 o 
   8   7  26        1.49       13.16     37.86 o 
   0   8  26       10.20      -21.20     43.47 o 
   1   8  26        3.13       16.27     32.57 o 
   2   8  26        3.11        6.65     32.91 o 
   3   8  26       17.71        1.18     33.50 o 
   4   8  26        0.36       44.27     35.21 o 
   5   8  26       36.29       43.73     50.93 o 
   1   1  27      682.68      739.48     24.83 o 
   2   1  27      118.90      121.19     14.31 o 
   3   1  27      676.49      737.87     27.54 o 
   4   1  27       18.18       30.33     13.50 o 
   5   1  27      441.19      518.61     28.72 o 
   6   1  27      447.43      479.47     28.80 o 
   7   1  27      254.79      229.94     23.66 o 
   8   1  27        0.49       14.25     16.22 o 
   9   1  27        5.60        6.73     17.59 o 
  10   1  27        0.04        9.15     18.55 o 
  11   1  27       93.26       74.08     24.85 o 
  12   1  27       46.51       92.99     27.94 o 
  13   1  27      165.81      157.60     32.24 o 
  14   1  27        0.03       47.47     78.46 o 
   0   2  27     7124.30     6962.94    174.18 o 
   1   2  27       81.32      113.40     16.69 o 
   2   2  27      333.48      389.08     34.94 o 
   3   2  27        9.97        6.45     12.26 o 
   4   2  27      122.65      107.46     17.97 o 
   5   2  27       96.64       78.73     17.65 o 
   6   2  27       16.41       34.91     16.48 o 
   7   2  27      101.14      102.55     20.27 o 
   8   2  27       82.15       79.16     20.40 o 
   9   2  27      303.96      336.29     29.10 o 
  10   2  27       14.76        4.74     18.94 o 
  11   2  27       18.70       21.25     20.12 o 
  12   2  27        0.01       17.62     21.43 o 
  13   2  27        0.49       68.75     33.41 o 
  14   2  27      348.08      416.37    113.80 o 
   1   3  27      143.56      148.48     19.92 o 
   2   3  27      729.73      733.05     33.17 o 
   3   3  27      276.45      299.75     27.40 o 
   4   3  27      140.65      146.25     17.72 o 
   5   3  27      177.95      161.97     19.10 o 
   6   3  27       34.63       20.55     16.97 o 
   7   3  27      606.71      623.95     40.19 o 
   8   3  27       32.05       27.30     20.76 o 
   9   3  27        0.24       27.10     19.07 o 
  10   3  27        5.39       16.22     18.69 o 
  11   3  27       42.24       42.37     20.53 o 
  12   3  27      110.40      128.85     26.87 o 
  13   3  27        8.56       51.26     36.33 o 
   0   4  27     1549.58     1557.38     80.60 o 
   1   4  27        7.71       35.01     24.46 o 
   2   4  27      970.09      890.64     42.41 o 
   3   4  27      115.41      107.15     37.08 o 
   4   4  27      188.70      172.37     22.98 o 
   5   4  27        0.03       -4.28     17.51 o 
   6   4  27      161.11      152.34     20.15 o 
   7   4  27       15.04       12.98     18.17 o 
   8   4  27      166.90      157.59     27.44 o 
   9   4  27       50.47       45.18     20.62 o 
  10   4  27        8.80        6.62     19.36 o 
  11   4  27       12.01       40.52     21.26 o 
  12   4  27      110.77      111.34     32.81 o 
  13   4  27       10.70      -50.67     52.80 o 
   1   5  27        4.21       12.37     18.75 o 
   2   5  27       19.41      -17.73     18.54 o 
   3   5  27      116.87      134.77     29.66 o 
   4   5  27       24.12       39.65     22.05 o 
   5   5  27      240.69      271.10     34.70 o 
   6   5  27       42.04       57.55     28.62 o 
   7   5  27       10.82       -3.91     21.00 o 
   8   5  27        1.36      -14.64     19.48 o 
   9   5  27      288.70      259.02     27.39 o 
  10   5  27       47.40       60.73     22.22 o 
  11   5  27        1.19       23.07     24.19 o 
   0   6  27       48.86       74.18     33.73 o 
   1   6  27       88.43       90.25     26.48 o 
   2   6  27       10.06       -9.65     21.30 o 
   3   6  27       27.56       12.59     21.22 o 
   4   6  27       98.13       41.32     23.16 o 
   5   6  27        0.01        3.10     22.08 o 
   6   6  27        0.31       23.67     23.67 o 
   7   6  27       17.28       26.56     26.61 o 
   8   6  27      189.35      180.59     45.95 o 
   9   6  27       19.32       26.69     32.66 o 
  10   6  27       97.65       83.72     29.18 o 
   1   7  27       56.09       69.33     25.48 o 
   2   7  27        1.00        5.68     23.81 o 
   3   7  27        3.08      -12.25     21.83 o 
   4   7  27        0.04      -11.05     23.31 o 
   5   7  27        0.10       12.62     28.77 o 
   6   7  27        9.59       29.79     32.35 o 
   7   7  27       24.50       54.52     32.41 o 
   8   7  27        0.39        9.60     61.47 o 
   0   8  27       12.49      -10.53     48.00 o 
   1   8  27        8.92       32.77     35.20 o 
   2   8  27       23.83       22.26     35.30 o 
   3   8  27        3.62        3.37     33.10 o 
   0   0  28      554.07      661.26     43.16 o 
   1   0  28      963.97      937.37     58.69 o 
   2   0  28     1346.34     1148.19     63.19 o 
   3   0  28      565.64      753.78     41.79 o 
   4   0  28     1416.03     1531.09     56.97 o 
   5   0  28       28.69        9.16     19.45 o 
   6   0  28       35.71       11.57     19.61 o 
   7   0  28        0.82       -2.65     19.55 o 
   8   0  28       76.39       38.29     27.69 o 
   9   0  28        2.23        7.05     27.97 o 
  10   0  28      373.80      433.36     52.06 o 
  11   0  28        0.21       71.39     35.08 o 
  12   0  28      343.11      461.50     58.65 o 
  13   0  28      174.28      178.00     80.53 o 
  14   0  28       41.42       -5.33     62.26 o 
   1   1  28      380.68      438.44     22.78 o 
   2   1  28      418.38      439.18     22.98 o 
   3   1  28      251.48      253.02     24.42 o 
   4   1  28      557.42      564.72     26.47 o 
   5   1  28      338.03      384.97     39.12 o 
   6   1  28      176.09      160.39     20.84 o 
   7   1  28       20.95       30.60     16.91 o 
   8   1  28      349.39      403.47     32.28 o 
   9   1  28       48.31       67.52     20.61 o 
  10   1  28      122.71      113.86     26.36 o 
  11   1  28        2.95       28.72     25.07 o 
  12   1  28       35.52       61.93     27.92 o 
  13   1  28        0.13       60.29     45.90 o 
  14   1  28       40.16      229.30     59.62 o 
   0   2  28       79.01      317.95     50.79 o 
   1   2  28       75.86      110.88     17.38 o 
   2   2  28      568.66      662.00     31.45 o 
   3   2  28       12.83       11.47     13.09 o 
   4   2  28      881.24      908.94     36.07 o 
   5   2  28        0.85       10.95     14.93 o 
   6   2  28      288.20      331.70     37.12 o 
   7   2  28       69.30       81.31     30.45 o 
   8   2  28       51.13       21.94     17.65 o 
   9   2  28       16.90       21.03     19.31 o 
  10   2  28       90.89       91.63     23.26 o 
  11   2  28        3.23       20.57     21.50 o 
  12   2  28       12.25        2.57     25.49 o 
  13   2  28       13.82       18.58     61.60 o 
   1   3  28      615.14      584.99     50.94 o 
   2   3  28      565.86      522.79     49.11 o 
   3   3  28       18.75        4.57     15.97 o 
   4   3  28      357.80      316.20     25.89 o 
   5   3  28      119.13      114.38     19.39 o 
   6   3  28      613.41      590.91     45.11 o 
   7   3  28      195.05      253.26     25.58 o 
   8   3  28      244.08      309.82     27.95 o 
   9   3  28        0.74       11.18     19.86 o 
  10   3  28        6.47        4.91     22.61 o 
  11   3  28        0.90       23.91     22.34 o 
  12   3  28      270.14      305.98     48.65 o 
  13   3  28      115.07      131.66     41.24 o 
   0   4  28       68.09       34.61     60.53 o 
   1   4  28      136.93      135.31     24.22 o 
   2   4  28       53.18       77.56     21.85 o 
   3   4  28        3.74       -1.05     19.29 o 
   4   4  28       37.56       19.28     21.51 o 
   5   4  28      230.19      265.31     34.63 o 
   6   4  28       52.96       75.31     23.00 o 
   7   4  28       10.40      -15.53     17.19 o 
   8   4  28       19.95       19.23     19.62 o 
   9   4  28       13.08       32.51     21.28 o 
  10   4  28       15.63        5.27     19.65 o 
  11   4  28        0.11       33.39     23.64 o 
  12   4  28        1.82       19.00     30.06 o 
   1   5  28       51.18       31.13     21.73 o 
   2   5  28      160.78       87.35     23.01 o 
   3   5  28      256.15      312.16     36.78 o 
   4   5  28      139.19      103.59     25.38 o 
   5   5  28       64.91       25.44     23.56 o 
   6   5  28       83.82       63.10     25.62 o 
   7   5  28       46.29       17.22     24.61 o 
   8   5  28        0.07       -3.11     21.57 o 
   9   5  28       18.62       37.51     22.06 o 
  10   5  28      197.84      264.12     31.17 o 
  11   5  28      166.88      213.51     37.18 o 
   0   6  28       51.75       89.15     34.87 o 
   1   6  28       16.33       10.06     21.92 o 
   2   6  28       25.92       49.57     23.66 o 
   3   6  28      129.59      142.09     27.82 o 
   4   6  28       76.47       57.83     28.49 o 
   5   6  28       62.72       66.64     24.57 o 
   6   6  28        0.18       -0.03     26.13 o 
   7   6  28        2.33      -19.03     25.61 o 
   8   6  28        2.19        4.35     36.01 o 
   9   6  28        2.98       21.99     33.98 o 
   1   7  28        0.61        7.45     24.82 o 
   2   7  28        2.02       -6.29     24.93 o 
   3   7  28        5.57        7.20     27.70 o 
   4   7  28        7.18        7.65     27.72 o 
   5   7  28        1.05        6.34     44.17 o 
   6   7  28      115.09       73.80     38.65 o 
   7   7  28      100.74       85.60     35.05 o 
   0   8  28        1.38       21.60     48.27 o 
   1   8  28        2.73       32.10     35.59 o 
   1   1  29        4.69        8.54     13.09 o 
   2   1  29      249.78      269.39     22.90 o 
   3   1  29       43.19       37.77     15.15 o 
   4   1  29      107.83      132.26     19.70 o 
   5   1  29       62.05       63.62     17.92 o 
   6   1  29       28.31        7.78     16.26 o 
   7   1  29        7.89       21.21     16.99 o 
   8   1  29      106.14      135.15     22.20 o 
   9   1  29        1.69        9.95     18.22 o 
  10   1  29      336.58      440.41     38.24 o 
  11   1  29       35.93       27.98     25.44 o 
  12   1  29      134.29      147.38     32.17 o 
  13   1  29        6.43       98.43     50.79 o 
   0   2  29        0.24       34.11     21.00 o 
   1   2  29     1113.62     1227.83     41.20 o 
   2   2  29       90.00       86.74     18.07 o 
   3   2  29       47.82       48.54     19.54 o 
   4   2  29      774.21      769.12     34.62 o 
   5   2  29       45.48       38.81     19.08 o 
   6   2  29      179.83      212.40     23.89 o 
   7   2  29        3.52       10.17     16.83 o 
   8   2  29        0.16        4.51     18.04 o 
   9   2  29       36.63        0.53     30.20 o 
  10   2  29      161.85      186.67     26.89 o 
  11   2  29      379.34      434.37     59.82 o 
  12   2  29        5.63      -24.83     29.26 o 
  13   2  29        1.41       78.99     51.90 o 
   1   3  29        3.90      -16.85     16.85 o 
   2   3  29      182.46      156.18     21.17 o 
   3   3  29      344.46      319.39     26.06 o 
   4   3  29      209.89      225.04     26.39 o 
   5   3  29        0.72       14.08     19.66 o 
   6   3  29        7.74       14.44     19.07 o 
   7   3  29        0.45       -8.11     17.59 o 
   8   3  29       77.79       65.30     24.61 o 
   9   3  29       47.93       63.25     21.84 o 
  10   3  29       20.63       22.95     29.06 o 
  11   3  29       19.60       41.93     24.34 o 
  12   3  29        1.51       49.90     36.86 o 
   0   4  29       90.13       -1.16     26.08 o 
   1   4  29       22.06       38.81     24.65 o 
   2   4  29      257.98      274.72     37.51 o 
   3   4  29      502.12      432.84     33.91 o 
   4   4  29       74.20       33.94     36.04 o 
   5   4  29       41.11        5.39     20.39 o 
   6   4  29      413.01      408.98     34.61 o 
   7   4  29        7.43       32.21     20.01 o 
   8   4  29      107.05       80.65     25.99 o 
   9   4  29      223.39      230.79     28.54 o 
  10   4  29        6.95       22.44     21.29 o 
  11   4  29        7.05       53.13     25.68 o 
  12   4  29       23.32       98.72     50.20 o 
   1   5  29        0.34       20.46     20.83 o 
   2   5  29       20.96       -7.78     20.44 o 
   3   5  29        0.45       16.12     21.14 o 
   4   5  29      181.47      123.51     26.27 o 
   5   5  29       19.16       -9.12     22.73 o 
   6   5  29        7.11       22.12     23.08 o 
   7   5  29        0.09       24.14     27.05 o 
   8   5  29       15.90       -1.59     27.08 o 
   9   5  29       32.66       22.26     26.54 o 
  10   5  29        2.16       29.99     24.63 o 
   0   6  29       78.15       92.17     36.68 o 
   1   6  29       64.51      118.69     26.98 o 
   2   6  29       16.63       22.44     23.56 o 
   3   6  29        0.27       22.85     23.79 o 
   4   6  29      130.54      115.85     27.68 o 
   5   6  29       21.50       21.84     24.20 o 
   6   6  29        0.64       35.46     26.57 o 
   7   6  29       13.14       -5.87     31.20 o 
   8   6  29       47.24       -3.96     39.14 o 
   9   6  29       13.59        0.98     40.36 o 
   1   7  29        0.16        7.84     27.18 o 
   2   7  29       79.67       80.38     30.01 o 
   3   7  29       19.21       18.90     32.08 o 
   4   7  29       99.52      119.50     38.94 o 
   5   7  29       39.35       80.22     68.00 o 
   6   7  29      118.17       88.73     41.64 o 
   0   0  30       77.03       21.47     35.47 o 
   1   0  30      284.60      336.95     38.19 o 
   2   0  30      271.64      273.43     41.35 o 
   3   0  30        7.24       39.88     21.93 o 
   4   0  30      907.33      997.32     63.23 o 
   5   0  30       98.65      135.14     25.85 o 
   6   0  30      431.58      513.43     50.06 o 
   7   0  30       23.14       26.39     28.90 o 
   8   0  30      703.42      777.61     63.22 o 
   9   0  30      310.87      301.62     65.53 o 
  10   0  30       11.44        6.54     33.58 o 
  11   0  30      161.65      123.67     52.80 o 
  12   0  30        0.04      -34.55     34.55 o 
  13   0  30        0.50      -36.27     67.33 o 
   1   1  30       20.66       27.34     15.93 o 
   2   1  30        0.18       21.83     19.75 o 
   3   1  30      446.66      453.67     27.83 o 
   4   1  30       21.44       51.83     17.49 o 
   5   1  30       64.44       67.78     18.60 o 
   6   1  30      165.65      197.82     23.94 o 
   7   1  30      215.04      216.48     24.35 o 
   8   1  30      137.26      140.28     23.78 o 
   9   1  30       31.96       20.63     23.27 o 
  10   1  30        1.59       -8.28     22.63 o 
  11   1  30        0.78       -5.76     25.08 o 
  12   1  30       19.73       38.17     33.49 o 
  13   1  30       18.15       52.89     49.17 o 
   0   2  30      381.52      365.35     63.93 o 
   1   2  30       85.76      132.24     19.08 o 
   2   2  30      241.32      229.06     25.85 o 
   3   2  30      392.22      478.59     47.28 o 
   4   2  30      321.03      342.46     32.95 o 
   5   2  30       28.68       14.21     16.49 o 
   6   2  30       21.24       15.78     17.09 o 
   7   2  30       16.65       43.57     19.18 o 
   8   2  30      111.26      189.07     25.30 o 
   9   2  30        9.07       13.73     20.12 o 
  10   2  30        3.82      -21.20     21.20 o 
  11   2  30        8.97       28.31     26.26 o 
  12   2  30       47.02       87.30     49.33 o 
   1   3  30       54.93       32.92     20.58 o 
   2   3  30       58.07       30.73     17.83 o 
   3   3  30      439.08      478.08     40.97 o 
   4   3  30       41.59       43.26     21.30 o 
   5   3  30       63.57       61.39     22.23 o 
   6   3  30      222.27      254.20     26.28 o 
   7   3  30       48.24       48.21     20.51 o 
   8   3  30        0.15       -0.13     21.51 o 
   9   3  30       46.07       52.97     22.73 o 
  10   3  30       54.56       59.88     23.59 o 
  11   3  30       60.88       48.76     28.75 o 
  12   3  30       24.64       61.07     39.41 o 
   0   4  30       51.88       38.28     28.89 o 
   1   4  30      213.40      150.80     25.45 o 
   2   4  30      184.65      190.76     27.19 o 
   3   4  30      106.37       84.39     23.79 o 
   4   4  30       20.18       -3.22     20.20 o 
   5   4  30       30.53       18.07     22.04 o 
   6   4  30       13.60       25.95     25.19 o 
   7   4  30       86.81      125.45     28.11 o 
   8   4  30      220.02      158.52     26.64 o 
   9   4  30       14.09       40.48     23.02 o 
  10   4  30       44.64       68.52     25.50 o 
  11   4  30       23.44       30.60     31.50 o 
   1   5  30        0.10      -14.92     20.51 o 
   2   5  30       96.36       35.55     29.36 o 
   3   5  30      363.93      378.83     34.73 o 
   4   5  30       83.15       85.56     25.44 o 
   5   5  30       30.10       -0.75     38.91 o 
   6   5  30      134.74      149.21     44.09 o 
   7   5  30       63.74       96.14     34.22 o 
   8   5  30        1.73       23.19     28.00 o 
   9   5  30       15.97       21.03     34.34 o 
  10   5  30       25.59       31.64     25.96 o 
   0   6  30        0.02       18.08     35.67 o 
   1   6  30        0.73        7.74     23.52 o 
   2   6  30        0.19      -25.69     25.69 o 
   3   6  30        8.78       -4.06     23.60 o 
   4   6  30        0.82       -5.83     26.50 o 
   5   6  30       49.53       77.19     27.91 o 
   6   6  30       42.32       49.95     31.99 o 
   7   6  30       10.20       37.11     37.39 o 
   8   6  30       11.86      -28.39     35.99 o 
   1   7  30       21.96       37.28     34.39 o 
   2   7  30        4.03      -10.45     32.44 o 
   3   7  30        1.00       10.51     34.09 o 
   4   7  30       22.87      103.44     38.26 o 
   5   7  30      223.16      200.25     45.78 o 
   1   1  31     2204.05     2234.78     56.52 o 
   2   1  31      208.86      227.47     32.89 o 
   3   1  31       44.65       67.85     18.51 o 
   4   1  31      323.81      335.52     26.34 o 
   5   1  31       28.56       31.88     17.71 o 
   6   1  31      333.44      375.69     29.36 o 
   7   1  31      125.31      111.72     24.41 o 
   8   1  31        5.50      -11.27     18.79 o 
   9   1  31      125.86      158.05     33.43 o 
  10   1  31       80.82       99.78     27.06 o 
  11   1  31       19.12       49.33     27.93 o 
  12   1  31        7.31      -11.85     44.95 o 
   0   2  31      297.98      218.04     29.89 o 
   1   2  31        0.15       33.74     16.62 o 
   2   2  31        0.36       27.47     19.21 o 
   3   2  31        9.14       29.32     20.12 o 
   4   2  31        0.09      -10.29     18.54 o 
   5   2  31      347.27      409.67     29.46 o 
   6   2  31       11.87       -1.34     17.44 o 
   7   2  31      127.40      140.16     23.77 o 
   8   2  31        1.05        8.79     19.65 o 
   9   2  31       44.70       53.21     23.03 o 
  10   2  31       25.99       -1.70     21.31 o 
  11   2  31        1.38        7.72     30.24 o 
  12   2  31        3.46       -8.94     46.40 o 
   1   3  31        3.12       33.36     20.39 o 
   2   3  31       17.74        5.69     18.94 o 
   3   3  31      138.29      118.83     24.99 o 
   4   3  31       57.46       56.52     21.97 o 
   5   3  31      188.31      176.59     26.40 o 
   6   3  31       44.18       72.76     25.70 o 
   7   3  31      272.53      336.15     47.59 o 
   8   3  31       86.93      131.69     24.50 o 
   9   3  31       60.39       85.22     25.90 o 
  10   3  31        0.00       11.05     23.18 o 
  11   3  31       23.58       27.70     28.38 o 
   0   4  31       24.30       43.69     32.26 o 
   1   4  31       20.36      -10.28     19.36 o 
   2   4  31       75.26      137.50     25.23 o 
   3   4  31        0.88      -13.91     20.72 o 
   4   4  31        1.08      -23.80     23.80 o 
   5   4  31        9.87        7.40     24.23 o 
   6   4  31       14.76       10.66     23.86 o 
   7   4  31        6.58        6.68     24.27 o 
   8   4  31       14.20       30.30     27.38 o 
   9   4  31        8.37       45.68     25.08 o 
  10   4  31        2.60       -2.60     23.92 o 
  11   4  31       10.38       88.53     66.80 o 
   1   5  31       91.12       65.90     24.21 o 
   2   5  31        1.91      -13.99     21.57 o 
   3   5  31       46.44       71.30     25.85 o 
   4   5  31       11.02      -23.61     23.61 o 
   5   5  31       48.02       45.60     24.86 o 
   6   5  31      298.01      313.36     73.97 o 
   7   5  31       36.44       31.17     30.21 o 
   8   5  31        5.69        5.04     37.75 o 
   9   5  31        0.24       17.46     35.63 o 
   0   6  31        8.41       70.52     36.77 o 
   1   6  31       20.59       18.38     24.55 o 
   2   6  31       12.66      -19.45     22.72 o 
   3   6  31       40.69       30.10     25.78 o 
   4   6  31       55.03       41.79     26.60 o 
   5   6  31       68.23       35.61     31.29 o 
   6   6  31        6.88       -1.39     35.99 o 
   7   6  31        3.20       43.65     40.83 o 
   1   7  31        0.34       29.19     35.81 o 
   2   7  31       11.21       13.24     35.35 o 
   3   7  31        2.09       43.53     36.95 o 
   0   0  32        3.13       35.07     38.80 o 
   1   0  32      893.22     1011.61     59.41 o 
   2   0  32        3.29      -19.01     24.31 o 
   3   0  32      136.71      103.18     25.11 o 
   4   0  32       10.74      -30.83     30.83 o 
   5   0  32        5.39        8.81     23.43 o 
   6   0  32      217.73      270.47     43.13 o 
   7   0  32        0.08      -20.12     28.87 o 
   8   0  32      163.40      239.91     60.40 o 
   9   0  32      331.58      422.34     54.85 o 
  10   0  32        5.41       22.91     50.60 o 
  11   0  32       81.68      109.61     45.74 o 
  12   0  32        0.83      -59.73     59.73 o 
   1   1  32        1.84       94.67     19.50 o 
   2   1  32      521.82      539.21     30.64 o 
   3   1  32      438.36      428.40     32.93 o 
   4   1  32      263.38      324.73     28.93 o 
   5   1  32      113.29      140.96     22.49 o 
   6   1  32      108.67      132.02     29.58 o 
   7   1  32      133.44      157.92     24.91 o 
   8   1  32        3.13       10.07     23.31 o 
   9   1  32       22.33       45.30     25.01 o 
  10   1  32       14.55       31.39     26.36 o 
  11   1  32      122.88      135.28     38.91 o 
  12   1  32       35.95       82.00     52.80 o 
   0   2  32       11.80       23.10     22.84 o 
   1   2  32       60.05      120.05     23.91 o 
   2   2  32       33.06       21.17     26.02 o 
   3   2  32      238.48      228.96     32.53 o 
   4   2  32        1.17        3.27     20.72 o 
   5   2  32      212.41      241.78     30.73 o 
   6   2  32        0.86       -9.64     18.09 o 
   7   2  32      107.19      156.45     25.91 o 
   8   2  32       13.56       45.81     22.77 o 
   9   2  32      105.50      114.11     26.03 o 
  10   2  32       39.05       34.57     24.02 o 
  11   2  32       64.69       63.52     34.06 o 
   1   3  32      796.35      725.09     40.92 o 
   2   3  32      618.80      490.13     54.62 o 
   3   3  32       18.67       24.84     21.02 o 
   4   3  32       52.80       39.47     32.02 o 
   5   3  32       32.89       41.39     22.89 o 
   6   3  32        7.56       19.09     25.17 o 
   7   3  32       78.98       71.26     27.10 o 
   8   3  32       41.75       65.41     22.66 o 
   9   3  32      279.93      257.23     30.61 o 
  10   3  32        1.20      -24.59     24.59 o 
  11   3  32        5.43        8.79     37.99 o 
   0   4  32        1.15        9.86     30.45 o 
   1   4  32       54.45       54.52     23.20 o 
   2   4  32        7.35       63.44     23.82 o 
   3   4  32        0.07       -4.45     21.81 o 
   4   4  32        7.83       -6.30     24.41 o 
   5   4  32       54.26        4.06     28.24 o 
   6   4  32       43.47       58.77     30.49 o 
   7   4  32       12.09       45.93     35.62 o 
   8   4  32       17.70       15.41     28.24 o 
   9   4  32        0.04       43.43     34.67 o 
  10   4  32       19.40       63.35     28.69 o 
   1   5  32      132.55      170.07     28.62 o 
   2   5  32        5.97      -21.85     21.85 o 
   3   5  32       64.29       36.71     24.49 o 
   4   5  32       70.77       89.23     30.31 o 
   5   5  32       20.99        9.65     27.93 o 
   6   5  32       25.65       -6.30     30.37 o 
   7   5  32      126.59      202.70     46.78 o 
   8   5  32       11.15       34.82     39.85 o 
   0   6  32       29.49       37.62     37.34 o 
   1   6  32       19.50       12.94     25.00 o 
   2   6  32       22.40       -0.89     24.60 o 
   3   6  32       14.20       35.56     29.63 o 
   4   6  32        1.50       -9.53     28.29 o 
   5   6  32       41.40       46.82     33.11 o 
   6   6  32        9.86      -22.93     36.38 o 
   1   7  32       20.77       26.27     35.02 o 
   1   1  33       81.60      106.83     32.52 o 
   2   1  33       80.64      105.24     20.24 o 
   3   1  33      242.60      285.56     29.49 o 
   4   1  33       16.62        2.37     22.20 o 
   5   1  33      221.57      183.05     25.52 o 
   6   1  33      110.43      146.23     24.10 o 
   7   1  33      103.54      134.48     24.99 o 
   8   1  33      145.25      134.45     30.59 o 
   9   1  33       77.50      100.25     29.77 o 
  10   1  33       59.83       65.08     27.51 o 
  11   1  33      101.06      158.89     52.76 o 
   0   2  33       91.83       77.60     44.27 o 
   1   2  33       25.48       26.74     20.59 o 
   2   2  33       18.39       11.83     21.26 o 
   3   2  33       69.12       82.54     23.08 o 
   4   2  33        0.54       22.48     21.96 o 
   5   2  33      175.11      200.22     29.07 o 
   6   2  33       10.54       -5.64     32.63 o 
   7   2  33        8.52       39.80     21.80 o 
   8   2  33       88.38       75.35     24.06 o 
   9   2  33       14.85        5.02     26.72 o 
  10   2  33       13.05       -5.26     31.84 o 
  11   2  33      121.81      226.60     71.53 o 
   1   3  33       80.27      149.94     41.22 o 
   2   3  33       22.56       31.24     24.81 o 
   3   3  33        0.08      -20.00     20.00 o 
   4   3  33        0.40        2.84     22.32 o 
   5   3  33       23.86       -9.17     22.12 o 
   6   3  33      246.93      239.30     45.90 o 
   7   3  33       52.67       80.39     28.66 o 
   8   3  33        7.43       61.58     36.66 o 
   9   3  33        3.78      -15.96     24.22 o 
  10   3  33        0.06       20.30     27.66 o 
   0   4  33      522.81      545.37    147.46 o 
   1   4  33       28.71       28.26     29.94 o 
   2   4  33        6.21       37.93     23.34 o 
   3   4  33       39.84       30.88     27.17 o 
   4   4  33       21.64        7.91     25.97 o 
   5   4  33        5.39       15.30     28.17 o 
   6   4  33      151.99      119.91     30.70 o 
   7   4  33        1.40       25.49     27.64 o 
   8   4  33      114.87       63.66     39.36 o 
   9   4  33      125.34      207.19     42.08 o 
   1   5  33       52.93       53.78     24.01 o 
   2   5  33        0.77       -3.16     30.96 o 
   3   5  33        2.13       36.53     25.02 o 
   4   5  33       45.22       77.82     31.88 o 
   5   5  33      157.23       81.46     33.43 o 
   6   5  33      103.97      111.52     39.40 o 
   7   5  33        7.31      -27.85     49.87 o 
   8   5  33       55.23      180.66     65.73 o 
   0   6  33        4.15       12.78     35.72 o 
   1   6  33       61.42       33.04     30.01 o 
   2   6  33       21.11       14.15     35.36 o 
   3   6  33       26.42       20.08     30.34 o 
   4   6  33        0.00      -22.75     29.74 o 
   5   6  33        3.40        4.18     36.10 o 
   0   0  34       45.95       -0.67     44.40 o 
   1   0  34       67.60       87.41     33.73 o 
   2   0  34     1027.63     1326.56     70.94 o 
   3   0  34        0.33       12.28     29.90 o 
   4   0  34      128.34      136.34     32.13 o 
   5   0  34      141.55      100.95     55.27 o 
   6   0  34      118.54      138.93     43.13 o 
   7   0  34       38.49       24.64     34.60 o 
   8   0  34      148.94      153.34     52.20 o 
   9   0  34      456.53      466.64     60.84 o 
  10   0  34       23.55       90.48    106.53 o 
  11   0  34        0.18      -58.93     67.20 o 
   1   1  34      159.08      132.83     24.90 o 
   2   1  34       76.86       84.45     28.01 o 
   3   1  34       80.88       84.64     24.77 o 
   4   1  34      293.48      297.97     32.14 o 
   5   1  34      138.10      175.32     29.42 o 
   6   1  34       32.63       51.90     22.35 o 
   7   1  34       12.69        7.63     29.91 o 
   8   1  34      161.72      167.47     32.45 o 
   9   1  34        1.64       23.14     27.86 o 
  10   1  34        6.41        5.28     36.19 o 
  11   1  34        5.15       -5.24     47.51 o 
   0   2  34      239.30      269.99     58.93 o 
   1   2  34       41.85        0.79     36.14 o 
   2   2  34        9.36        5.49     26.02 o 
   3   2  34       56.05       69.85     24.64 o 
   4   2  34      324.97      433.67     36.49 o 
   5   2  34      113.85      104.70     27.45 o 
   6   2  34       15.69        2.53     24.98 o 
   7   2  34       15.62       15.78     25.73 o 
   8   2  34       47.01       69.00     24.73 o 
   9   2  34       17.39       46.10     24.24 o 
  10   2  34       78.84       97.13     39.17 o 
   1   3  34       22.13       33.58     32.84 o 
   2   3  34      523.81      447.29     67.32 o 
   3   3  34        7.25       10.20     24.91 o 
   4   3  34      173.89      240.73     49.38 o 
   5   3  34       17.74        6.71     24.48 o 
   6   3  34       73.20      111.32     29.33 o 
   7   3  34        1.97       40.00     26.73 o 
   8   3  34        1.52        8.60     27.48 o 
   9   3  34       16.88       16.43     30.25 o 
  10   3  34        7.24       -7.47     51.73 o 
   0   4  34        1.84       27.66     34.40 o 
   1   4  34       19.00       -9.69     24.09 o 
   2   4  34        0.27       37.39     34.33 o 
   3   4  34       18.02       52.07     28.87 o 
   4   4  34        4.46      -25.46     25.46 o 
   5   4  34       52.37       40.52     40.16 o 
   6   4  34      149.89      234.42     38.74 o 
   7   4  34        1.07       15.29     32.26 o 
   8   4  34       53.00       45.95     36.40 o 
   1   5  34        2.34       -1.57     25.31 o 
   2   5  34        4.61      -14.25     25.20 o 
   3   5  34        2.39        8.54     24.78 o 
   4   5  34       70.82       64.14     49.28 o 
   5   5  34       14.99      -29.59     35.49 o 
   6   5  34       10.07      -27.19     43.53 o 
   7   5  34       27.36        8.93     51.07 o 
   0   6  34        0.64       -4.80     48.27 o 
   1   6  34       37.77       15.47     36.18 o 
   2   6  34        0.25       66.03     38.22 o 
   3   6  34       33.66       22.70     37.09 o 
   1   1  35      126.85      176.71     27.32 o 
   2   1  35      485.68      596.11     45.27 o 
   3   1  35      182.45      193.74     29.29 o 
   4   1  35      120.49      180.87     29.06 o 
   5   1  35      291.72      341.70     35.86 o 
   6   1  35       44.46       83.12     28.63 o 
   7   1  35       69.32       65.92     27.16 o 
   8   1  35        0.95       26.50     27.13 o 
   9   1  35       42.55       19.47     29.33 o 
  10   1  35       24.80       65.86     48.18 o 
   0   2  35       48.73        6.40     42.93 o 
   1   2  35        8.70       42.48     32.69 o 
   2   2  35       70.29       48.89     23.54 o 
   3   2  35        5.46       20.85     23.43 o 
   4   2  35      158.59      226.57     32.37 o 
   5   2  35      332.60      354.22     62.79 o 
   6   2  35       17.58       22.55     25.76 o 
   7   2  35       69.27      105.70     29.87 o 
   8   2  35        9.96       22.56     24.06 o 
   9   2  35      328.75      389.59     70.57 o 
  10   2  35       25.28      131.19     57.10 o 
   1   3  35      203.18      227.77     35.90 o 
   2   3  35        3.08      -24.13     46.07 o 
   3   3  35       67.44       52.76     29.79 o 
   4   3  35       34.66       57.02     26.70 o 
   5   3  35       27.66       32.97     24.76 o 
   6   3  35       14.45        7.85     26.97 o 
   7   3  35      134.64      157.17     33.72 o 
   8   3  35        3.53      -29.31     31.25 o 
   9   3  35        8.55       19.45     36.60 o 
   0   4  35       10.75       34.68     54.00 o 
   1   4  35      100.20       91.50     28.44 o 
   2   4  35        4.39       -9.65     25.55 o 
   3   4  35      100.25      103.95     32.02 o 
   4   4  35      158.12      106.91     45.04 o 
   5   4  35        0.02      -16.30     27.19 o 
   6   4  35       75.09       60.33     33.01 o 
   7   4  35       26.78       61.06     41.76 o 
   8   4  35        5.46        1.07     53.47 o 
   1   5  35       33.23       28.94     27.32 o 
   2   5  35       56.67       43.74     29.85 o 
   3   5  35       25.47       36.27     39.69 o 
   4   5  35        8.73       -6.01     36.91 o 
   5   5  35       52.92       31.90     41.38 o 
   6   5  35        4.77      -53.47     53.47 o 
   0   6  35        7.17       -6.40     49.33 o 
   0   0  36      200.33      274.66     64.40 o 
   1   0  36        0.19        0.59     31.98 o 
   2   0  36      120.58      254.24     96.80 o 
   3   0  36      166.97      200.60     42.60 o 
   4   0  36        0.63       -7.60     48.93 o 
   5   0  36      242.42      345.19     73.33 o 
   6   0  36      567.27      671.54     64.73 o 
   7   0  36        0.22      -34.15     35.99 o 
   8   0  36      251.28      302.47     53.56 o 
   9   0  36       86.11      105.30     91.80 o 
   1   1  36        0.03        6.80     23.05 o 
   2   1  36       92.06      109.94     31.96 o 
   3   1  36       49.17       82.47     51.59 o 
   4   1  36      106.97      147.32     29.62 o 
   5   1  36        4.66       -1.09     24.61 o 
   6   1  36      287.96      483.47     68.18 o 
   7   1  36      108.67      186.46     32.67 o 
   8   1  36       57.74      109.44     31.28 o 
   9   1  36        3.41        8.24     33.34 o 
   0   2  36       18.58      -35.33     42.00 o 
   1   2  36       95.93       72.61     51.07 o 
   2   2  36       95.68      138.26     32.97 o 
   3   2  36        2.12       -5.80     24.04 o 
   4   2  36       22.20       36.39     33.06 o 
   5   2  36       23.89       26.02     32.99 o 
   6   2  36       37.70        8.45     25.97 o 
   7   2  36        2.54       66.99     29.46 o 
   8   2  36       79.98      106.14     38.06 o 
   9   2  36       76.56      161.98     42.81 o 
   1   3  36        6.33       51.63     41.48 o 
   2   3  36      142.15      142.81     36.54 o 
   3   3  36      219.91      192.76     37.44 o 
   4   3  36        0.53      -11.15     27.13 o 
   5   3  36      199.24      200.85     49.97 o 
   6   3  36       23.97      -16.94     26.17 o 
   7   3  36        0.68        9.42     34.64 o 
   8   3  36       36.34       35.89     36.98 o 
   0   4  36      192.20      211.99     46.20 o 
   1   4  36       20.16        0.50     29.47 o 
   2   4  36       10.20       45.20     31.84 o 
   3   4  36       77.57      147.03     34.60 o 
   4   4  36       34.94       35.00     30.36 o 
   5   4  36       33.95       23.80     32.46 o 
   6   4  36        0.02      -31.73     36.34 o 
   7   4  36       11.33      -43.47     43.47 o 
   1   5  36       14.78       55.90     29.61 o 
   2   5  36       37.44        2.43     36.66 o 
   3   5  36       59.75       44.50     37.26 o 
   4   5  36       33.25      -35.58     35.58 o 
   1   1  37      395.38      499.02     64.56 o 
   2   1  37      113.52       82.42     30.73 o 
   3   1  37       44.84       31.82     29.50 o 
   4   1  37        1.56       15.87     29.85 o 
   5   1  37        0.32       13.71     26.71 o 
   6   1  37       37.40       79.56     36.42 o 
   7   1  37        3.69       12.40     34.50 o 
   8   1  37       27.43       35.35     30.38 o 
   0   2  37      152.52      147.33     56.53 o 
   1   2  37       19.27      -30.74     30.74 o 
   2   2  37       67.32       37.72     36.33 o 
   3   2  37        0.00       10.33     24.63 o 
   4   2  37       51.95       60.27     29.21 o 
   5   2  37       39.47       40.59     27.56 o 
   6   2  37       14.02       10.30     29.29 o 
   7   2  37       17.22       33.65     30.03 o 
   8   2  37      117.97      103.39     50.23 o 
   1   3  37        9.90      -14.57     31.26 o 
   2   3  37       53.59      118.35     33.72 o 
   3   3  37        0.74      -12.87     39.33 o 
   4   3  37       45.71      110.15     33.79 o 
   5   3  37        1.53       -1.24     27.32 o 
   6   3  37        2.40       31.81     29.09 o 
   7   3  37        2.73      -38.79     38.79 o 
   0   4  37       12.35       30.27     52.27 o 
   1   4  37        2.48      -28.65     28.65 o 
   2   4  37       74.50       67.08     32.86 o 
   3   4  37        1.51       34.82     30.61 o 
   4   4  37       23.46      -11.06     36.63 o 
   5   4  37       64.08        9.22     38.70 o 
   1   5  37       58.08      118.34     42.46 o 
   2   5  37       17.08       18.23     63.86 o 
   0   0  38       30.59      103.33     57.60 o 
   1   0  38        7.49       -0.68     35.64 o 
   2   0  38       92.67      160.12     42.84 o 
   3   0  38      271.36      274.66     76.00 o 
   4   0  38        0.53       -7.87     57.60 o 
   5   0  38      492.18      803.71     98.80 o 
   6   0  38       14.51        1.73     60.00 o 
   7   0  38      109.86      153.53     48.65 o 
   8   0  38       76.89       69.27    108.13 o 
   1   1  38      283.57      415.96     43.63 o 
   2   1  38        3.15       40.04     29.51 o 
   3   1  38       87.04      106.66     32.82 o 
   4   1  38       23.61       56.47     32.20 o 
   5   1  38        0.04      -11.22     30.24 o 
   6   1  38       47.57       81.51     35.96 o 
   7   1  38        1.63       39.54     36.28 o 
   8   1  38       19.48       67.65     49.92 o 
   0   2  38       64.83       53.47     50.80 o 
   1   2  38       95.57       72.66     39.19 o 
   2   2  38        7.10      -24.70     32.71 o 
   3   2  38        2.51      -21.08     29.06 o 
   4   2  38        2.27       18.56     27.48 o 
   5   2  38       25.65       31.31     29.97 o 
   6   2  38       85.84      103.58     33.85 o 
   7   2  38       58.97       78.40     38.36 o 
   1   3  38      146.18      130.83     43.13 o 
   2   3  38       19.90       41.45     55.20 o 
   3   3  38        8.98      -33.86     33.86 o 
   4   3  38        1.30      -25.93     29.38 o 
   5   3  38       13.02      -15.47     32.64 o 
   6   3  38       15.11       62.50     37.07 o 
   0   4  38       23.81      -37.20     48.80 o 
   1   4  38       12.34       16.98     38.32 o 
   2   4  38        9.41      -36.41     36.41 o 
   3   4  38        0.72       19.88     38.32 o 
   4   4  38      129.61      162.76     44.64 o 
   1   1  39       11.67       47.90     31.50 o 
   2   1  39      131.57      191.58     35.90 o 
   3   1  39       33.70       94.70     34.42 o 
   4   1  39        4.25      -12.12     31.04 o 
   5   1  39       10.23        5.48     42.95 o 
   6   1  39      133.89      175.73     53.03 o 
   0   2  39      111.08      225.86     63.46 o 
   1   2  39       43.86       71.23     38.31 o 
   2   2  39        0.01      -22.23     35.01 o 
   3   2  39       29.17       48.79     40.34 o 
   4   2  39       46.08       97.34     36.25 o 
   5   2  39        1.12       48.63     31.06 o 
   6   2  39       57.35       76.45     49.42 o 
   1   3  39        0.73       -2.14     36.39 o 
   2   3  39        9.63       12.05     38.13 o 
   3   3  39       43.18       20.14     41.20 o 
   4   3  39       39.53       35.74     34.82 o 
   5   3  39        4.19       33.07     57.07 o 
   0   4  39      139.64      150.66     66.40 o 
   1   4  39       38.98       51.69     40.78 o 
   0   0  40       64.39       70.00     58.40 o 
   1   0  40       63.19       83.97     71.40 o 
   2   0  40       66.82      169.46     71.20 o 
   3   0  40       31.67      -58.93     58.93 o 
   4   0  40      408.32      719.31     98.93 o 
   5   0  40       41.75       27.07     63.60 o 
   1   1  40       22.52        9.76     34.33 o 
   2   1  40        3.20       21.59     32.69 o 
   3   1  40        1.35       56.04     34.75 o 
   4   1  40        1.53      -32.29     32.29 o 
   5   1  40        1.35      -23.25     43.66 o 
   0   2  40       33.14       27.87     52.00 o 
   1   2  40       85.71       97.45     41.72 o 
   2   2  40      204.78      317.05     51.32 o 
   3   2  40        1.28       -8.19     63.80 o 
   4   2  40        0.14        8.10     33.70 o 
   1   3  40       88.09      148.26     45.67 o 
   2   3  40       18.82       -0.11     40.25 o 
   1   1  41      119.63      162.78     48.08 o 
   2   1  41      136.37      225.92     42.17 o 
   3   1  41        7.86       -5.63     34.37 o 
   4   1  41       27.61       49.47     60.27 o 
   0   2  41       62.28       57.07     63.73 o 
   1   2  41      106.28       71.89     47.73 o 
   2   2  41        7.70       18.07     49.80 o 
   0   0  42      194.98      221.59     75.33 o 
                                                 
